# Supplementary material for: Discrete magma injections drive the 2021 La Palma eruption
Source: Sci Adv. 2023 Jul 5;9(27):eadg4813. doi: 10.1126/sciadv.adg4813 (PMC10321733; doi:10.1126/sciadv.adg4813)
Supplement: Supplementary file 2 — Tables S1 and S2 Data S1 to S6 [file sciadv.adg4813_tables_s1_and_s2_and_data_s1_to_s6.zip]

Archive with 1 entries (1 files):
- sciadv.adg4813_tables_s1_and_s2_and_data_s1_to_s6.xlsx
