# Supplementary material for: Discrete magma injections drive the 2021 La Palma eruption
Source: Sci Adv. 2023 Jul 5;9(27):eadg4813. doi: 10.1126/sciadv.adg4813 (PMC10321733; doi:10.1126/sciadv.adg4813)
Supplement: Supplementary file 2 — Tables S1 and S2 Data S1 to S6 [file sciadv.adg4813_tables_s1_and_s2_and_data_s1_to_s6.zip › sciadv.adg4813_tables_s1_and_s2_and_data_s1_to_s6.xlsx]

## Sheet: TableS1
Table S1. Studied samples from the 2021 eruption at Cumbre Vieja rift, La Palma, Canary Islands. Modal fractions were estimated by point counting ∼1000 locations per thin section. Matrix analyses were undertaken via laser ablation quadrupole and multi-collector mass spectrometry. Mineral chemistry includes clinopyroxene phenocryst rims and microcrysts, plagioclase microcrysts and antecrysts, and …
Sample		UTM coordinates (28R)			Type of eruptive product, eruption vent and date						Phenocryst assemblage (point-counted vol% crystals >100 um width)							Matrix geochemistry				Mineral chemistry		Whole rock geochemistry
Name		Longitude (E)	Latitude (N)		Type	Vent	Days since eruption onset (0-85)	Date of eruption	Date of sampling		Clinopyroxene	Olivine	Amphibole	Plagioclase	Fe-Ti oxides	Total phenocryst content (Porphyricity)		Major elements	Trace elements	Sr-isotopes		Major elements		Bulk major and trace elements
IGME01		218780	3168483		lava flow	MainCone	0	2021-09-19	2021-09-19									x	x	x		x
TQ2		216025	3169188		lava flow	MainCone	1	2021-09-20	2021-09-22									x	x			x
TQ4		217356	3169318		lava flow	MainCone	1	2021-09-20	2021-09-22		7	1	2	1	3	14			x	x		x		x
TQ8		218031	3168137		lava flow	MainCone	3	2021-09-22	2021-09-24									x	x			x
TQ68		218195	3167592		lapilli	MainCone	4	2021-09-23	2021-09-23		9	2	2	0	1	14						x
TQ9		216915	3169340		lava flow	MainCone	6	2021-09-25	2021-09-25										x	x		x		x
TQ17		214168	3168056		lava flow	MainCone	13	2021-10-02	2021-10-06										x	x		x		x
TQ14		217930	3169220		lava flow	MainCone	14	2021-10-03	2021-10-05		11	5	<1	1	1	18						x
TQ16		214636	3168720		lava flow	MainCone	15	2021-10-04	2021-10-05													x
TQ29		214079	3169744		lava flow	MainCone	21	2021-10-10	2021-10-12									x	x	x		x
TQ33		216137	3170362		lava flow	MainCone	25	2021-10-14	2021-10-15										x	x		x
TQ38		219162	3169461		lava flow	MainCone	34	2021-10-23	2021-10-24									x	x	x		x		x
TQ40		218538	3168056		lava flow	MainCone	35	2021-10-24	2021-10-24		17	7	0	3	<1	27						x		x
TQ40BIS		218489	3168053		lava flow	MainCone	35	2021-10-24	2021-10-26									x	x	x (+Pl antecrysts)		x
TQ51		219015	3169488		lava flow	MainCone	35	2021-10-24	2021-11-13		15	8	0	2	<1	25		x	x	x		x
TQ41		218208	3167592		lapilli	MainCone	37	2021-10-26	2021-10-26													x
TQ67		218303	3167911		lapilli	MainCone	37	2021-10-26	2021-10-26		7	3	0	0	0	10						x
TQ47		216889	3168171		lava flow	MainCone	43	2021-11-01	2021-11-01									x	x	x		x
TQ48		215732	3168081		lava flow	MainCone	43	2021-11-01	2021-11-02		16	6	0	<1	1	23		x	x	x		x
TQ52		214086	3167679		lava flow	MainCone	54	2021-11-12	2021-11-14		18	7	0	2	<1	27		x	x	x		x		x
TQ55		217775	3168030		lava flow	MainCone	67	2021-11-25	2021-12-04									x	x	x		x
TQ63		218068	3168024		lava flow	EccentricFissure	67	2021-11-25	2021-12-13													x
TQ71		218798	3168078		lava flow	EccentricFissure	67	2021-11-25	2022-02-20									x	x	x		x
TQ74		217637	3168085		lava flow	MainCone	67	2021-11-25	2022-02-20									x	x	x		x
IG2611L2		215414	3167972		lava flow	MainCone	68	2021-11-26	2021-11-26									x	x	x		x
IGME L1		219130	3169505		lava flow	MainCone	70	2021-11-28	2021-11-28									x	x			x
TQ59		218896	3168081		lava flow	MainCone	75	2021-12-03	2021-12-05									x	x	x		x
TQ75		217510	3168205		lava flow	EccentricFissure	76	2021-12-04	2022-02-20									x	x	x		x
TQ76		217440	3168260		lava flow	EccentricFissure	76	2021-12-04	2022-02-20													x
TQ64		214796	3167074		lava flow	MainCone	82	2021-12-10	2021-12-13		16	7	0	4	1	28		x	x	x		x		x
TQ62		220341	3168821		bomb	MainCone	84	2021-12-12	2021-12-12		15	7	0	1	<1	23		x	x	x		x
TQ65		219934	3168398		bomb	MainCone	85	2021-12-13	2021-12-14		15	6	0	1	<1	22		x	x	x		x
TQ66		220029	3168387		lapilli	MainCone	85	2021-12-13	2021-12-14		11	4	0	0	<1	15						x

## Sheet: TableS2
Table S2. Instrument parameters for matrix analysis by laser ablation quadrupole mass spectrometry (LA-Q-ICPMS) for major and trace elements, and laser ablation multi-collector mass spectrometry (LA-MC-ICPMS) for Sr-isotopes. Plagioclase Sr-isotope LA-MC-ICPMS analysis followed the same procedures, with distinct interference corrections as detailed.
	LA-Q-ICPMS	LA-MC-ICPMS
Laser
Fluence (J/cm2)	3	3
Spot size (um)	50	80
Scanning speed (um/s)	5	3
Repetition rate (Hz)'	10	10
Raster duration (min)	2	2-3
Gas blank between rasters (s)	20	62
Gas flows
He (ml/min)	350	300-310
Ar (ml/min)	850-950	970
N2 (ml/min)	5	1.2
Quadrupole ICPMS
Individual dwell times (ms)	major element masses 5m HR; trace element masses 10ms, exc. 88Sr 5ms
Total dwell time (ms)	405-455
Calibration standard	USGS glass BCR-2G
Major element quantification	Major elements normalized to 100 wt.% oxides
Trace element quantification	Si internal standard from major element normalization (representative value per sample; in agreement with EPMA results on tephra matrix glass)
LOD calculation	Longerich et al. 1996
Secondary standards	USGS glasses BHVO-2G, GSD-1G
Data reduction	Iolite v4 Trace Elements DRS (major elements normalized offline)
Multi-collector ICPMS
Masses		M82 to M88 including half masses; M84.5 on axial cup
Calibration standard		USGS glass BHVO-2G
Rb-correction standard		USGS glass BCR-2G
Secondary standards		MPI-DING glasses StHs680G, T1G, KL2G
Correction of Kr interferences		Baseline substraction
Correction of Rb interference		Peak-stripping and Rb mass bias from Rb-correction standard
Correction of molecular/doubly-charged interferences		Peak-stripping CaCa/CaAr+REE for volcanic matrix; CaCa/CaAr for plagioclase
Data reduction		Iolite v4 Custom Sr isotopes DRS; source code available at https://github.com/iolite-LA-ICP-MS/iolite4-python-examples/blob/master/drs/Sr_isotopes_Universal.py

## Sheet: DataS1
Data S1. Geochemistry of volcanic matrix for the 2021 eruption at Cumbre Vieja rift, La Palma, from this study. Major and trace element data analyzed via LA-Q-ICPMS rasters (elemental concentrations in ppm; major element oxides in wt%). Sr-isotope data analyzed via LA-MC-ICPMS rasters.
Sample	Type	Vent	EruptionDate	SamplingDate	LAQDate	LAMCDate	Material	Comment	Li	Be	Sc	V	Cr	Co	Ni	Cu	Zn	Ga	Rb	Sr	Y	Zr	Nb	Cs	Ba	La	Ce	Pr	Nd	Sm	Eu	Gd	Tb	Dy	Ho	Er	Tm	Yb	Lu	Hf	Ta	W	Pb	Th	U	Na2O_wt	MgO_wt	Al2O3_wt	SiO2_wt
TQ59	lava flow	MainCone	2021-12-03	2021-12-05		2022-02-08	Gm	TQ-59_GM - 1
TQ59	lava flow	MainCone	2021-12-03	2021-12-05	2022-02-17		Gm	TQ-59_GM - 2_edit	10.0632	3.34318	18.6647	294.129	6.04339	34.2142	32.9172	173.065	126.791	28.4059	53.7468	879.692	37.2259	369.596	117.952	0.653556	587.312	103.291	203.955	21.5515	81.7671	14.2254	3.99989	11.7975	1.45689	8.03867	1.35567	3.47153	0.452679	2.74826	0.373562	7.38365	6.47203	2.23177	7.49762	10.9387	3.14391
TQ59	lava flow	MainCone	2021-12-03	2021-12-05	2022-02-17		Gm	TQ-59_GM - 3	10.236	3.21495	14.2644	350.819	17.0917	39.9126	39.2215	188.683	139.853	29.5145	48.9811	1175.21	33.5894	339.781	113.628	0.594651	619.404	104.13	207.722	20.2388	76.6324	13.1693	3.79242	10.6327	1.32458	7.28	1.24548	3.1979	0.40931	2.4836	0.328734	6.56255	6.18878	1.45126	7.19374	10.241	2.91117
TQ59	lava flow	MainCone	2021-12-03	2021-12-05	2022-02-17		Gm	TQ-59_GM - 5	8.11343	2.73077	15.8155	271.533	7.33582	34.5811	34.1789	164.928	119.927	28.0383	43.1226	1232.53	32.1906	310.215	97.8365	0.512216	579.057	97.3157	197.475	19.0917	73.3727	12.6881	3.70829	10.1589	1.27208	6.92686	1.18996	3.02097	0.381411	2.26334	0.315757	6.15983	5.32764	4.30318	7.01084	8.98221	2.52279
TQ59	lava flow	MainCone	2021-12-03	2021-12-05	2022-02-17		Gm	TQ-59_GM - 6	10.3581	3.23307	17.3145	264	4.8953	34.2418	30.8256	175.893	119.905	28.7178	49.2136	1037.86	36.4863	351.499	110.243	0.588427	599.324	114.133	241.704	21.5968	82.332	14.4549	4.02447	11.5573	1.44823	7.84113	1.33402	3.47392	0.426997	2.61083	0.353655	6.95	5.94625	2.8415	6.8996	10.2455	2.91357
TQ59	lava flow	MainCone	2021-12-03	2021-12-05	2022-02-17		Gm	TQ-59_GM - 7	10.2416	3.0373	22.3836	303.276	13.3031	36.6162	38.1314	151.626	121.643	28.0629	46.7405	989.731	36.9015	356.545	105.751	0.55842	603.168	102.188	211.091	20.6361	80.482	14.0399	4.07939	11.7735	1.48009	8.05442	1.38026	3.47391	0.439478	2.59863	0.362721	7.41376	5.7579	1.62996	5.93821	9.55454	2.71538
TQ59	lava flow	MainCone	2021-12-03	2021-12-05	2022-02-17		Gm	TQ-59_GM - 8	9.85105	2.99646	18.9124	246.656	6.47461	31.3893	28.6762	162.626	110.89	27.8329	48.8744	1056.68	36.2059	352.829	110.009	0.556957	628.137	102.532	205.045	21.2556	80.9771	14.2436	4.05946	11.4793	1.43755	7.75647	1.33246	3.3576	0.42941	2.58216	0.357031	7.12447	5.97636	2.9122	6.17002	10.226	2.86664
TQ59	lava flow	MainCone	2021-12-03	2021-12-05	2022-02-17		Gm	TQ-59_GM - 9	8.48182	2.62884	13.7613	199.099	3.4435	28.4104	28.2207	137.809	96.5053	26.9347	39.36	1427.33	29.3218	285.859	92.6327	0.470685	597.819	88.4274	173.32	17.8332	67.6164	11.6464	3.48023	9.2381	1.15355	6.19913	1.06982	2.75026	0.344903	2.10118	0.281999	5.50503	4.97179	1.22116	5.21585	8.52686	2.45838
TQ59	lava flow	MainCone	2021-12-03	2021-12-05	2022-02-17	2022-02-08	Gm	TQ-59_GM - 10	9.18239	2.91061	16.0123	205.367	#VALUE!	27.5029	23.0806	154.137	98.6076	27.5581	41.8852	1361.74	32.1928	313.534	101.068	0.494338	632.547	100.712	204.052	19.0968	72.3583	12.3417	3.71602	10.2158	1.27266	6.88995	1.19214	2.98876	0.382241	2.35876	0.315832	6.14304	5.38292	1.34234	5.87223	9.10219	2.62434
TQ59	lava flow	MainCone	2021-12-03	2021-12-05	2022-04-01	2022-02-08	Gm	TQ59_GMQ - 2	11.4718	3.38175	12.5069	164.261	0.793383	32.753	26.1176	189.965	112.254	27.0377	53.2279	1365.68	36.4685	362.406	129.156	0.649185	790.911	120.804	235.434	23.1546	86.2127	14.3942	4.22681	11.6315	1.44925	7.6881	1.33885	3.52402	0.436912	2.67221	0.365585	6.68825	6.72051	1.56533	6.43108	11.9286	3.37743	5.71951	4.33859	16.6482	46.255
TQ59	lava flow	MainCone	2021-12-03	2021-12-05	2022-04-01	2022-02-08	Gm	TQ59_GMQ - 3	9.18225	2.81666	19.7804	366.836	8.60224	48.9377	63.9308	158.64	126.446	27.6457	43.692	1148.4	36.5386	357.844	106.984	0.533801	605.629	102.255	203.001	20.9789	81.4177	14.3544	4.201	11.7682	1.50457	8.08953	1.37063	3.555	0.425862	2.68967	0.361554	7.40421	5.88434	1.27598	5.21803	9.82939	2.72909	4.43178	6.19001	14.4415	44.2291
TQ59	lava flow	MainCone	2021-12-03	2021-12-05	2022-04-01	2022-02-08	Gm	TQ59_GMQ - 4	10.2311	3.29171	12.8018	175.55	1.85871	26.891	19.0401	173.696	99.7317	26.8976	49.5193	1391.14	35.7891	357.654	122.231	0.603129	731.309	120.121	239.892	22.2057	83.7171	14.1291	4.14414	11.5897	1.42104	7.76748	1.33425	3.47884	0.425066	2.62961	0.364911	6.81161	6.50695	1.45355	6.70767	11.4907	3.19082	5.62684	3.49512	17.4109	46.9114
TQ59	lava flow	MainCone	2021-12-03	2021-12-05	2022-04-01	2022-02-08	Gm	TQ59_GMQ - 5	9.03972	2.97025	18.746	372.349	15.6857	38.5155	40.11	162.566	117.077	28.2679	41.9891	1241.22	36.8779	359.448	105.951	0.515673	625.888	104.649	213.055	20.9492	81.4781	14.2187	4.19989	11.9999	1.50191	7.99756	1.37413	3.56917	0.431761	2.63906	0.35108	7.42521	5.80408	1.45343	5.93978	9.90846	2.72016	4.63182	4.66796	15.7277	44.3851
TQ59	lava flow	MainCone	2021-12-03	2021-12-05	2022-04-01	2022-02-08	Gm	TQ59_GMQ - 6	10.1092	3.15922	17.993	290.125	7.38284	34.2565	31.2652	169.62	112.221	28.1706	47.6386	1154.62	38.6307	378.511	119.646	0.571739	671.59	117.079	239.382	22.7514	86.9676	15.2169	4.3937	12.4405	1.56142	8.4266	1.45329	3.69026	0.458094	2.83615	0.373012	7.61748	6.40682	2.09243	6.05082	10.9298	3.03823	5.04874	4.55757	15.7346	45.2801
TQ59	lava flow	MainCone	2021-12-03	2021-12-05	2022-04-01	2022-02-08	Gm	TQ59_GMQ - 7	9.42	3.02454	13.2135	227.581	1.28371	29.0532	23.0831	134.244	101.555	26.832	45.2076	1449.99	33.4086	333.218	110.33	0.557118	664.576	102.175	196.675	20.1742	76.6215	12.9395	3.92009	10.4901	1.3392	7.23953	1.25418	3.21042	0.391909	2.39642	0.328305	6.38234	6.05148	1.28317	5.94105	10.3766	2.83762	5.38257	3.609	17.8052	46.373
TQ59	lava flow	MainCone	2021-12-03	2021-12-05	2022-04-01	2022-02-08	Gm	TQ59_GMQ - 8	9.50844	3.29616	16.7179	300.413	5.5445	34.3808	31.2758	152.679	111.625	27.8265	47.609	1279.49	36.944	368.379	119.404	0.581315	661.776	109.486	215.8	21.7464	83.0016	14.3293	4.17708	11.6635	1.47317	7.98086	1.36626	3.51871	0.442784	2.60854	0.356722	7.22792	6.38866	1.52102	6.62783	10.9696	3.03811	5.09227	4.18364	16.303	45.279
TQ59	lava flow	MainCone	2021-12-03	2021-12-05	2022-04-01	2022-02-08	Gm	TQ59_GMQ - 9	10.5334	3.37483	17.5998	218.087	4.35584	31.21	28.256	188.544	105.787	26.7919	47.8848	1203.01	39.5628	379.463	122.909	0.594168	690.557	123.264	241.332	23.4725	89.4202	15.3151	4.42401	12.6566	1.56394	8.47475	1.45502	3.76185	0.467265	2.77661	0.383474	7.52503	6.56638	1.88178	6.775	11.7532	3.24254	5.21013	4.77008	15.8662	46.1621
IGME L1	lava flow	MainCone	2021-11-28	2021-11-28	2022-03-31		Gm	IGL1_GMQ - 1	9.75234	3.15834	22.8262	362.235	16.7862	42.2274	42.2988	151.33	122.686	27.7459	46.2609	997.492	37.5773	360.186	105.537	0.55049	556.387	100.959	200.497	21.3356	82.7844	14.6844	4.1873	12.3578	1.55992	8.34942	1.42932	3.69077	0.444994	2.7612	0.379783	7.66514	5.86096	1.35179	5.2472	10.1144	2.85176	4.71219	5.45978	14.4913	44.8033
IGME L1	lava flow	MainCone	2021-11-28	2021-11-28	2022-03-31		Gm	IGL1_GMQ - 2	7.8933	2.9757	24.0378	380.272	24.823	39.8271	38.4681	129.793	119.248	28.5112	42.2849	1117.69	35.3693	340.349	97.8898	0.514328	581.833	94.3246	190.488	19.8972	77.7859	13.9785	3.99962	11.6386	1.48655	7.92901	1.34232	3.46966	0.41723	2.57971	0.358367	7.50679	5.54206	1.67989	4.8525	9.37828	2.64777	4.3546	5.09132	15.0129	45.2879
IGME L1	lava flow	MainCone	2021-11-28	2021-11-28	2022-03-31		Gm	IGL1_GMQ - 3	7.98178	2.98708	18.1973	298.514	6.17798	34.6324	29.9074	186.982	105.836	27.7472	43.0117	1238.43	33.3492	319.972	97.5831	0.514796	557.793	99.4178	202.927	19.879	76.23	13.1122	3.913	10.9532	1.39314	7.32427	1.2477	3.22972	0.39505	2.47201	0.334386	6.58156	5.35833	1.40044	4.84255	9.36129	2.71333	4.68758	4.55742	16.1946	45.8724
IGME L1	lava flow	MainCone	2021-11-28	2021-11-28	2022-03-31		Gm	IGL1_GMQ - 4	8.41077	3.16565	21.4197	356.722	11.9889	38.855	29.5932	155.609	129.576	29.8922	48.0427	1037.96	38.1679	365.104	115.363	0.590082	594.42	123.147	254.262	22.8747	87.8031	15.118	4.32801	12.7914	1.59392	8.48668	1.44261	3.73396	0.459174	2.81283	0.372404	7.56069	6.2429	1.54065	5.55435	10.5355	3.00814	4.7738	4.51719	14.8063	44.9944
IGME L1	lava flow	MainCone	2021-11-28	2021-11-28	2022-03-31		Gm	IGL1_GMQ - 5_Cpx	8.94817	2.69181	31.7261	436.26	43.9257	45.2925	52.6973	128.886	116.68	28.088	37.3131	972.923	37.1663	357.074	88.8984	0.460019	518.978	96.6786	204.951	19.7101	78.5934	14.374	4.23752	12.3435	1.55787	8.25756	1.41242	3.61343	0.437834	2.62585	0.362648	8.14061	5.14241	1.31983	4.34853	8.43058	2.33221	3.94072	6.23186	13.5829	44.3927
IGME L1	lava flow	MainCone	2021-11-28	2021-11-28	2022-03-31		Gm	IGL1_GMQ - 6	3.32834	2.97634	17.2646	310.452	6.42171	34.5971	27.879	142.568	109.954	28.0912	40.9058	1325.87	33.5043	319.797	100.3	0.496797	625.935	100.38	200.579	20.1584	77.4358	13.326	4.01713	11.0728	1.38435	7.41394	1.2942	3.2681	0.401863	2.52565	0.338112	6.59462	5.48676	1.3634	4.73372	9.4845	2.68623	4.44536	4.15871	16.4023	45.8578
IGME L1	lava flow	MainCone	2021-11-28	2021-11-28	2022-03-31		Gm	IGL1_GMQ - 7	7.48841	2.97039	18.3775	300.983	3.41254	35.1403	27.2189	111.765	110.037	27.7826	41.3771	1250.84	35.9971	341.103	103.559	0.520387	632.709	104.785	208.945	21.6857	83.3647	14.3599	4.30943	11.8136	1.49798	7.94307	1.36247	3.50192	0.430235	2.60635	0.364408	7.03781	5.76126	1.37456	5.00029	10.0604	2.85473	4.64561	4.40354	15.8687	45.7958
IGME L1	lava flow	MainCone	2021-11-28	2021-11-28	2022-03-31		Gm	IGL1_GMQ - 8	8.55236	2.96112	19.735	313.056	6.86762	33.8748	28.2747	147.01	107.241	28.4502	41.6312	1217.29	37.1719	346.033	100.407	0.493475	634.659	113.288	234.219	21.7616	84.0239	14.4951	4.3216	12.1171	1.54873	8.15834	1.37253	3.6198	0.438548	2.6519	0.366469	7.15948	5.60422	1.3316	4.91346	9.9762	2.77351	4.71604	4.47224	15.5822	46.0248
IGME L1	lava flow	MainCone	2021-11-28	2021-11-28	2022-03-31		Gm	IGL1_GMQ - 9	7.0236	2.79729	21.7656	325.491	26.0116	40.2883	43.0289	135.962	110.339	27.2766	40.9968	1100.8	34.6715	332.992	96.0763	0.501634	549.557	107.147	227.902	19.9237	77.2133	13.6802	3.97698	11.6193	1.43321	7.72714	1.33175	3.37442	0.408409	2.49138	0.348207	7.02505	5.32815	1.49032	4.69771	9.25749	2.66012	4.26215	5.42869	15.1205	45.5385
IGME L1	lava flow	MainCone	2021-11-28	2021-11-28	2022-03-31		Gm	IGL1_GMQ - 10	8.20919	3.00693	20.5029	346.822	5.364	38.8683	32.0767	145.421	116.917	27.9028	44.5981	1100.43	38.1096	360.044	105.822	0.546442	606.264	107.549	215.874	22.5309	87.0291	15.3758	4.41887	12.5145	1.57902	8.45512	1.42369	3.6744	0.446322	2.75187	0.381837	7.44776	5.86053	1.35477	5.21435	10.1678	2.85826	4.75047	4.89697	14.7257	45.1351
IG2611L2	lava flow	MainCone	2021-11-26	2021-11-26	2022-02-17	2022-02-08	Gm	18.508 IG2611_GM - 1	3.78848	2.68467	22.4104	317.802	24.7966	40.0429	47.2315	186.081	116.771	26.6528	40.9124	981.936	35.0943	331.781	95.5383	0.493614	553.185	89.7841	177.22	19.8022	77.3734	14.0619	3.95512	11.2638	1.4251	7.72962	1.32451	3.40104	0.416449	2.52342	0.345517	7.163	5.25632	1.28259	5.59685	9.06033	2.56846
IG2611L2	lava flow	MainCone	2021-11-26	2021-11-26	2022-02-17	2022-02-08	Gm	18.508 IG2611_GM - 2	5.65486	2.97937	21.2024	297.991	10.7667	40.5861	48.6468	181.383	121.143	26.3671	45.7082	883.345	36.9969	340.931	103.367	0.528777	580.81	98.7005	194.175	21.401	82.795	14.6469	4.14232	11.8134	1.48499	8.04824	1.3595	3.55181	0.430812	2.62768	0.361698	7.07035	5.58098	1.40778	5.55576	9.97228	2.85282
IG2611L2	lava flow	MainCone	2021-11-26	2021-11-26	2022-02-17	2022-02-08	Gm	18.508 IG2611_GM - 3	9.80896	3.13471	19.59	311.401	5.48398	39.5577	35.6084	117.445	123.719	27.0705	47.0542	908.947	36.2196	356.814	108.585	0.58279	594.658	93.4272	183.397	20.4161	78.8894	14.0735	3.98175	11.3254	1.43894	7.95406	1.38105	3.45956	0.435448	2.62879	0.365295	7.29952	5.95055	1.30023	6.32218	10.2519	2.88953
IG2611L2	lava flow	MainCone	2021-11-26	2021-11-26		2022-02-08	Gm	18.508 IG2611_GM - 4
IG2611L2	lava flow	MainCone	2021-11-26	2021-11-26		2022-02-08	Gm	18.508 IG2611_GM - 5
IG2611L2	lava flow	MainCone	2021-11-26	2021-11-26	2022-02-17	2022-02-08	Gm	18.508 IG2611_GM - 6	8.47969	3.01782	16.6612	267.171	6.32001	34.0565	31.1355	153.312	117.185	26.9998	45.9471	1071.3	33.0023	322.244	103.328	0.555524	605.947	90.1982	173.744	19.0275	73.1092	12.7525	3.76446	10.4499	1.31858	7.08743	1.21287	3.19181	0.403716	2.40068	0.334339	6.37249	5.47234	1.32062	7.3779	9.59615	2.75983
IG2611L2	lava flow	MainCone	2021-11-26	2021-11-26	2022-02-17	2022-02-08	Gm	18.508 IG2611_GM - 7	5.85013	2.95685	19.8819	311.325	5.83482	35.6781	29.1894	170.804	118.501	26.7703	43.3405	1027	36.5265	341.218	100.788	0.523187	621.149	96.0988	186.977	20.794	80.6499	14.1024	4.16504	11.3968	1.44082	7.86442	1.35697	3.45588	0.419164	2.58853	0.36378	7.03254	5.42681	1.33216	5.07912	9.50392	2.69136
IG2611L2	lava flow	MainCone	2021-11-26	2021-11-26	2022-02-17	2022-02-08	Gm	18.508 IG2611_GM - 8	8.52945	3.1393	20.2002	331.779	12.1123	40.4438	42.5354	112.53	125.955	26.8678	43.1185	967.589	36.4185	344.667	102.464	0.524161	603.255	94.713	187.863	20.8487	80.1175	14.2671	4.09302	11.363	1.48782	7.94067	1.36865	3.4741	0.431719	2.61399	0.359311	7.17135	5.53355	1.43041	5.33615	9.64544	2.73553
IG2611L2	lava flow	MainCone	2021-11-26	2021-11-26	2022-02-17	2022-02-08	Gm	18.508 IG2611_GM - 9	2.08499	2.51048	20.0506	289.012	16.0168	33.6017	30.661	232.707	104.819	26.9843	38.4334	1181.02	33.5397	307.753	89.8199	0.453615	586.137	86.9514	173.944	19.4669	75.0857	13.2738	3.95344	10.7416	1.37153	7.33703	1.26044	3.26019	0.393421	2.36794	0.326568	6.63954	4.94637	1.27023	5.32769	8.45912	2.35569
IG2611L2	lava flow	MainCone	2021-11-26	2021-11-26	2022-02-17	2022-02-08	Gm	18.508 IG2611_GM - 10	3.36141	2.85525	21.9648	343.861	44.3941	36.9081	36.1391	144.633	120.286	27.6017	43.6353	1039.52	36.0252	331.31	101.004	0.504258	609.299	97.6588	191.741	21.1589	81.1592	14.2921	4.13308	11.486	1.47005	7.85456	1.32914	3.44227	0.426041	2.52593	0.341471	7.01779	5.41296	1.48484	6.39144	9.57026	2.69055
TQ55	lava flow	MainCone	2021-11-25	2021-12-04	2022-03-31	2022-03-29	Gm	TQ55_GMQ - 1	1.80201	3.12621	18.1537	272.638	9.81942	41.0859	43.4676	116.175	117.371	26.6448	42.4871	1103.62	34.9308	330.82	109.265	0.536853	582.593	98.7869	191.503	20.7891	79.6572	13.6448	3.99261	11.1536	1.40759	7.54881	1.30317	3.41343	0.412575	2.48391	0.351884	6.58263	5.79941	1.26819	4.97357	9.92069	2.80898	4.09353	5.09484	15.3359	46.0372
TQ55	lava flow	MainCone	2021-11-25	2021-12-04	2022-03-31	2022-03-29	Gm	TQ55_GMQ - 2	6.39894	2.80473	20.5982	323.095	6.47007	35.0408	27.1125	172.756	101.589	27.0217	38.8625	1183.66	37.0935	349.922	98.2621	0.469896	574.039	95.6865	188.648	21.0314	81.9106	14.597	4.30918	11.981	1.49039	8.09435	1.37355	3.54911	0.424858	2.6167	0.36521	7.18629	5.46261	1.20415	4.42188	9.35944	2.63499	4.2007	4.59154	15.2965	45.7606
TQ55	lava flow	MainCone	2021-11-25	2021-12-04	2022-03-31	2022-03-29	Gm	TQ55_GMQ - 3	8.33245	3.0192	18.9207	337.131	8.18274	42.8691	34.1472	193.422	129.14	28.1703	45.1462	1149.45	36.964	353.283	108.308	0.5492	656.767	99.1692	196.853	21.5997	83.5817	14.6521	4.2983	12.1262	1.51583	8.11671	1.38157	3.57432	0.435479	2.62629	0.360264	7.19003	5.93055	1.28755	4.94151	9.8038	2.78713	4.50241	4.57752	14.87	44.4155
TQ55	lava flow	MainCone	2021-11-25	2021-12-04	2022-03-31	2022-03-29	Gm	TQ55_GMQ - 4	4.69134	3.13684	16.3617	305.782	1.37443	35.3444	21.0712	97.9593	114.573	28.3854	47.3063	1207.67	37.0216	355.529	109.565	0.534309	615.513	99.6728	195.134	21.4975	83.5522	14.6521	4.33625	11.9812	1.49269	8.08623	1.37906	3.54646	0.44099	2.64322	0.373054	7.11266	5.96419	1.47189	4.29233	9.95476	2.82657	5.30723	3.82765	15.8535	45.3349
TQ55	lava flow	MainCone	2021-11-25	2021-12-04	2022-03-31	2022-03-29	Gm	TQ55_GMQ - 5	9.20876	2.82664	21.1334	288.133	10.0209	37.5703	36.8449	155.767	110.347	26.2558	40.5579	1140.16	35.0582	333.936	96.7459	0.516073	586.867	89.3804	176.15	19.4761	76.4888	13.4999	3.95019	11.1611	1.43025	7.70558	1.29942	3.39699	0.405992	2.47824	0.347785	6.99924	5.30522	1.19924	4.5533	9.03133	2.54708	4.60968	5.2039	15.1071	45.6189
TQ55	lava flow	MainCone	2021-11-25	2021-12-04	2022-03-31	2022-03-29	Gm	TQ55_GMQ - 6	5.0363	2.92111	18.4058	305.5	5.85727	36.9375	31.5563	184.863	107.936	27.1241	39.9199	1282.03	35.9945	336.696	102.497	0.471058	629.272	99.5423	195.752	21.1145	81.5214	14.1541	4.31581	11.5741	1.44905	7.80898	1.33065	3.50206	0.415351	2.55744	0.345793	6.78802	5.52555	1.33342	4.58986	9.64915	2.75169	4.35401	4.58974	15.5904	45.6979
TQ55	lava flow	MainCone	2021-11-25	2021-12-04	2022-03-31	2022-03-29	Gm	TQ55_GMQ - 7	8.45512	2.72724	29.7167	381.515	28.7985	36.1342	36.611	122.63	102.521	27.7654	39.5907	945.105	37.6746	351.888	93.1094	0.485711	503.746	101.387	219.012	20.0753	80.208	14.5523	4.22594	12.436	1.54351	8.27355	1.41404	3.60599	0.436566	2.58725	0.352105	7.85162	5.24222	1.15405	4.52952	8.55403	2.4067	4.08488	5.15129	14.4023	45.1616
TQ55	lava flow	MainCone	2021-11-25	2021-12-04	2022-03-31	2022-03-29	Gm	TQ55_GMQ - 8	9.40601	2.71937	19.0707	279.323	7.72582	37.9595	34.2769	189.806	109.611	26.9834	38.4442	1294.04	33.9188	323.802	99.6678	0.48793	592.929	92.9925	179.221	19.5891	75.3995	13.296	3.85854	10.8123	1.35489	7.30647	1.24126	3.26255	0.395901	2.34792	0.32814	6.67895	5.36482	1.15569	4.68101	9.10487	2.53018	4.67109	4.5565	16.0681	45.2469
TQ55	lava flow	MainCone	2021-11-25	2021-12-04	2022-03-31	2022-03-29	Gm	TQ55_GMQ - 9	6.83519	2.32865	24.0825	323.343	23.0881	38.5868	43.9611	135.463	96.8552	25.9096	32.1599	1206.64	31.6155	298.112	77.6972	0.391923	475.823	76.3644	151.713	16.9763	67.5578	12.2688	3.63165	10.4328	1.31492	7.03594	1.18502	3.02644	0.375374	2.19659	0.309866	6.67019	4.43399	0.999767	3.73004	7.19392	2.04104	3.91208	5.38826	15.8573	45.1285
TQ55	lava flow	MainCone	2021-11-25	2021-12-04	2022-03-31	2022-03-29	Gm	TQ55_GMQ - 10	5.52629	2.98226	16.7208	309.687	10.6009	39.7574	37.0329	178.637	122.439	27.9751	44.8207	1271.56	34.7866	327.217	107.85	0.530411	658.988	102.541	196.766	20.8222	79.0114	13.3719	3.96129	10.9853	1.38948	7.37643	1.28803	3.26876	0.403357	2.4302	0.33479	6.55199	5.65029	1.46964	5.2671	10.0737	2.88291	4.65287	4.32602	15.9531	45.4061
TQ47	lava flow	MainCone	2021-11-01	2021-11-01	2022-03-31	2022-03-29	Gm	TQ-47_GMQ - 1	9.33823	3.32172	14.089	241.096	3.14777	30.2417	26.6863	161.76	108.801	28.3021	48.7983	1377.2	34.9257	362.784	117.536	0.589921	677.874	100.662	190.613	20.7571	78.5793	13.3843	3.9595	11.0712	1.39933	7.44356	1.29872	3.39939	0.404762	2.57797	0.348476	7.01237	6.37479	1.47821	5.49203	10.8909	3.00273	5.41256	3.46538	17.6014	46.4627
TQ47	lava flow	MainCone	2021-11-01	2021-11-01	2022-03-31	2022-03-29	Gm	TQ-47_GMQ - 2	9.51022	3.28252	18.5312	278.184	2.36157	33.0777	33.4494	156.915	102.495	26.9656	46.4833	1204.46	37.0959	370.818	108.388	0.565386	660.883	95.7389	186.434	20.7356	80.6173	14.2014	4.24107	11.5342	1.48554	8.0664	1.3931	3.58159	0.430036	2.70395	0.373059	7.69363	5.9135	1.33518	5.08875	9.89429	2.75598	5.04959	4.62307	15.8701	46.7634
TQ47	lava flow	MainCone	2021-11-01	2021-11-01	2022-03-31	2022-03-29	Gm	TQ-47_GMQ - 3	9.70051	3.51401	14.9525	285.006	2.94626	35.2085	32.6133	197.689	119.541	29.2972	54.476	1174.76	38.095	383.251	122.39	0.646977	649.595	106.276	205.013	22.5889	85.7966	14.7925	4.17641	12.0461	1.53307	8.191	1.42392	3.71063	0.443067	2.81573	0.390985	7.46358	6.57047	1.46334	5.44604	11.1182	3.13524	5.4264	3.88674	16.2264	46.0108
TQ47	lava flow	MainCone	2021-11-01	2021-11-01	2022-03-31	2022-03-29	Gm	TQ-47_GMQ - 4	9.68769	3.30701	16.6639	245.905	2.66358	32.093	30.1031	156.759	106.578	27.4736	48.4977	1198.53	38.5109	380.518	114.731	0.595849	644.824	103.236	200.327	22.2462	85.3734	14.7664	4.31181	12.1638	1.53993	8.26488	1.42499	3.70823	0.45175	2.77701	0.386657	7.58513	6.19976	1.45109	5.41771	10.5708	2.91678	5.18869	4.40258	16.0097	46.5821
TQ47	lava flow	MainCone	2021-11-01	2021-11-01	2022-03-31	2022-03-29	Gm	TQ-47_GMQ - 5	9.24721	3.02335	18.2398	266.26	1.86581	40.8477	52.6465	154.927	114.01	26.3713	46.7636	1060.86	38.4392	363.809	103.35	0.552577	565.736	99.5419	194.783	21.8621	85.0487	14.6574	4.27218	12.08	1.54585	8.32533	1.40196	3.70334	0.443144	2.74039	0.369258	7.41568	5.79491	1.28914	4.72318	9.81406	2.71166	4.7777	5.92379	14.7259	46.2662
TQ47	lava flow	MainCone	2021-11-01	2021-11-01	2022-03-31	2022-03-29	Gm	TQ-47_GMQ - 6	9.81181	3.13426	26.1998	345.527	38.3049	41.0947	47.7398	136.221	119.482	28.0796	46.4637	1070.33	36.9117	360.358	104.104	0.56666	595.839	93.0103	184.824	20.6153	80.7362	14.2056	4.25663	11.9978	1.52106	8.23922	1.40764	3.61382	0.433418	2.62482	0.362905	7.75079	5.73332	1.27808	4.96788	9.40468	2.62582	4.60462	5.31809	14.6159	44.9173
TQ47	lava flow	MainCone	2021-11-01	2021-11-01	2022-03-31	2022-03-29	Gm	TQ-47_GMQ - 7	10.1201	3.36408	21.8531	284.557	6.19115	32.7471	33.6596	171.854	104.349	26.7725	46.8743	1052.82	39.4316	387.828	109.911	0.576169	610.539	99.0239	193.026	21.6673	84.0912	14.9862	4.38416	12.5155	1.59718	8.58001	1.47405	3.85181	0.468471	2.89037	0.404836	8.1102	5.98193	1.35022	5.26316	10.1462	2.83609	4.87553	5.05265	15.0531	46.3958
TQ47	lava flow	MainCone	2021-11-01	2021-11-01	2022-03-31	2022-03-29	Gm	TQ-47_GMQ - 8	9.78665	3.24462	18.6165	268.657	15.7296	32.6855	32.1967	156.21	110.543	27.5306	47.0544	1271.03	33.7413	349.283	108.636	0.59011	623.611	91.237	174.45	19.146	73.5453	12.7169	3.79016	10.4647	1.32562	7.27675	1.27775	3.32521	0.407896	2.46172	0.34988	7.08548	5.86535	1.42345	5.20108	9.80376	2.7638	5.16642	4.0352	16.9817	46.327
TQ47	lava flow	MainCone	2021-11-01	2021-11-01	2022-03-31	2022-03-29	Gm	TQ-47_GMQ - 9	8.80271	3.12353	15.3008	248.833	2.66782	34.0727	32.8993	215.787	102.57	26.847	45.3055	1265.52	34.2406	336.507	104.395	0.568028	575.134	93.6186	181.229	19.9389	76.9347	13.2046	3.85889	10.6857	1.36883	7.31802	1.2704	3.32963	0.410435	2.47893	0.342316	6.71079	5.62593	1.21384	5.23075	9.54639	2.67417	5.02003	4.40975	16.8283	46.3253
TQ47	lava flow	MainCone	2021-11-01	2021-11-01	2022-03-31	2022-03-29	Gm	TQ-47_GMQ - 10	9.56626	2.95218	14.9552	233.248	2.36628	39.5072	51.3582	179.995	108.172	25.9027	43.589	1235.32	32.7683	340.891	104.822	0.530709	615.919	87.6934	170.782	18.7605	71.458	12.4325	3.76059	10.421	1.30431	6.97763	1.21919	3.2053	0.393715	2.44856	0.334351	6.71237	5.62608	1.29305	5.05677	9.35753	2.66452	4.93895	5.25587	15.8702	47.1243
TQ38	lava flow	MainCone	2021-10-23	2021-10-24	2022-02-17	2022-06-08	Gm	TQ-38_GM - 1	6.92223	3.44604	17.777	250.965	#VALUE!	33.8856	23.7379	150.844	124.963	29.3804	54.3189	984.098	37.2156	383.445	115.67	0.663075	567.151	116.113	216.522	21.1963	81.175	14.1574	4.04428	11.5287	1.45433	7.9503	1.35072	3.53324	0.442586	2.75312	0.381822	7.55591	6.13391	1.52305	6.19736	10.1254	3.03131
TQ38	lava flow	MainCone	2021-10-23	2021-10-24		2022-06-08	Gm	TQ38_GM - 2
TQ38	lava flow	MainCone	2021-10-23	2021-10-24	2022-02-17	2022-06-08	Gm	TQ-38_GM - 3	11.6493	3.50826	18.7612	285.354	6.67605	39.8874	38.6903	159.261	137.027	29.4991	58.2156	867.234	36.9076	384.665	117.848	0.676167	595.976	119.647	251.059	20.9973	80.2529	13.9298	3.89035	11.5171	1.47846	7.99269	1.36464	3.49288	0.443527	2.7878	0.373455	7.79773	6.27708	1.84183	6.41518	10.5067	2.99558
TQ38	lava flow	MainCone	2021-10-23	2021-10-24	2022-02-17	2022-06-08	Gm	TQ-38_GM - 4	10.0974	3.42489	15.3866	196.441	2.66287	27.0145	17.8518	155.859	107.301	29.2359	52.7555	1132.2	36.7657	370.405	115.009	0.627711	678.317	121.588	246.338	21.7244	82.5748	14.4542	4.1547	11.8647	1.45748	7.96052	1.36321	3.55815	0.437445	2.75545	0.36616	7.30403	6.16296	1.80262	6.65721	10.5201	3.05485
TQ38	lava flow	MainCone	2021-10-23	2021-10-24	2022-02-17	2022-06-08	Gm	TQ-38_GM - 5	9.43721	2.76633	19.3639	235.464	16.6904	42.9329	59.3218	155.209	114.895	26.272	43.9343	1049.73	31.0019	319.057	93.7291	0.526242	565.484	90.5008	171.338	17.209	66.1137	11.6532	3.41244	9.70619	1.22603	6.59989	1.14216	2.96698	0.363712	2.23427	0.308719	6.56957	5.07819	1.34743	5.1058	8.51233	2.4527
TQ38	lava flow	MainCone	2021-10-23	2021-10-24	2022-02-17	2022-06-08	Gm	TQ-38_GM - 6	9.37121	3.30414	17.6072	173.036	23.3036	24.7018	17.462	153.559	102.671	27.844	50.6303	1176.36	35.984	357.509	114.578	0.604294	678.795	117.584	203.422	21.3897	80.6016	13.8744	4.09555	11.1885	1.41529	7.70562	1.32939	3.41328	0.433864	2.63033	0.354864	6.98536	6.14367	1.93479	6.39497	10.5154	2.99897
TQ38	lava flow	MainCone	2021-10-23	2021-10-24	2022-02-17	2022-06-08	Gm	TQ-38_GM - 8	10.891	3.5301	17.0093	215.875	#VALUE!	32.8912	30.1368	170.126	116.745	29.0891	53.2695	1055.9	37.8485	382.737	117.501	0.648332	629.483	109.896	217.069	21.9903	83.8901	14.8164	4.1422	11.7785	1.53593	8.1938	1.44144	3.74016	0.457798	2.8952	0.38098	7.66651	6.41738	1.80619	6.63573	11.0012	3.17297
TQ38	lava flow	MainCone	2021-10-23	2021-10-24		2022-06-08	Gm	TQ38_GM - 9
TQ38	lava flow	MainCone	2021-10-23	2021-10-24	2022-02-17	2022-06-08	Gm	TQ-38_GM - 10	10.8137	3.63281	17.0523	165.533	7.51526	25.9364	17.6347	226.146	109.554	28.496	55.8586	1112.81	37.7803	385.406	129.258	0.665511	717.728	124.044	238.689	23.0351	86.997	14.5522	4.25317	11.9574	1.49276	8.17139	1.38757	3.70311	0.448109	2.87234	0.38205	7.54842	6.84219	1.75753	7.01395	11.9778	3.48315
TQ38	lava flow	MainCone	2021-10-23	2021-10-24	2022-03-31	2022-03-29	Gm	TQ-38_GMQ - 1	10.7175	3.48628	17.0055	230.126	2.40878	31.0061	20.3502	161.399	111.856	29.3805	52.3805	1209.04	38.8824	394.729	118.768	0.642741	682.983	115.681	213.278	22.6758	86.8356	14.8106	4.36673	12.486	1.59052	8.44703	1.43139	3.77408	0.46904	2.96388	0.395355	7.91056	6.55274	1.66052	6.20895	11.3512	3.16908	5.28362	3.8737	16.5763	46.447
TQ38	lava flow	MainCone	2021-10-23	2021-10-24		2022-03-29	Gm	TQ-38_GM - 2
TQ38	lava flow	MainCone	2021-10-23	2021-10-24	2022-03-31	2022-03-29	Gm	TQ-38_GMQ - 3_Cpx	10.2206	3.25862	14.1992	223.203	3.09732	36.2329	31.9597	174.064	120.522	28.7715	49.9942	1354.14	33.6853	355.256	118.439	0.606071	706.438	108.444	210.455	20.5621	76.8773	13.0628	3.85264	10.7884	1.36583	7.30299	1.257	3.26589	0.417897	2.55219	0.347069	6.86282	6.24058	1.73627	6.08802	10.5416	3.10151	5.23287	4.06997	16.8102	46.4058
TQ38	lava flow	MainCone	2021-10-23	2021-10-24	2022-03-31	2022-03-29	Gm	TQ-38_GMQ - 4	10.3092	3.37259	15.6566	212.114	1.5392	34.7572	29.4359	170.071	116.129	29.5071	55.8772	1233.04	37.5683	386.874	122.962	0.677654	708.291	116.582	211.912	22.6492	85.411	14.6175	4.13274	12.0336	1.51257	8.08958	1.39567	3.63107	0.44681	2.74206	0.384835	7.59413	6.47515	2.09267	6.662	11.0154	3.18526	5.52698	4.35171	16.2568	46.1568
TQ38	lava flow	MainCone	2021-10-23	2021-10-24	2022-03-31	2022-03-29	Gm	TQ-38_GMQ - 5	9.51474	2.8168	18.7813	254.132	2.32586	32.1969	28.718	128.959	100.625	27.8972	42.1009	1364.4	32.6866	334.818	95.0849	0.528455	628.022	95.2625	176.098	18.9078	72.6838	12.7235	3.83398	10.6097	1.36193	7.19944	1.21483	3.20044	0.391593	2.38255	0.330925	6.99107	5.2984	2.0184	5.09388	8.88266	2.5366	4.85864	4.32451	16.7978	46.668
TQ38	lava flow	MainCone	2021-10-23	2021-10-24	2022-03-31	2022-03-29	Gm	TQ-38_GMQ - 6	9.74391	3.27481	13.8384	213.037	1.81061	27.9449	19.232	161.779	104.291	28.7063	51.9552	1380.4	35.8332	371.28	122.101	0.656994	724.675	108.805	205.273	22.0039	82.4127	14.0414	4.14405	11.3794	1.462	7.73252	1.3266	3.48208	0.438007	2.70367	0.368429	7.13824	6.47025	1.82968	6.3339	11.0179	3.20913	5.50177	3.37946	17.1829	47.2112
TQ38	lava flow	MainCone	2021-10-23	2021-10-24		2022-03-29	Gm	TQ-38_GM - 7
TQ38	lava flow	MainCone	2021-10-23	2021-10-24		2022-03-29	Gm	TQ-38_GM - 8
TQ38	lava flow	MainCone	2021-10-23	2021-10-24	2022-03-31	2022-03-29	Gm	TQ-38_GMQ - 9	9.76962	2.87122	15.0316	197.66	2.74056	35.6402	33.9885	159.826	107.727	27.2273	42.7456	1424.48	30.0586	313.38	97.9988	0.534502	595.617	102.071	192.623	17.4679	66.7991	11.4745	3.45255	9.8174	1.22173	6.51125	1.13119	2.9216	0.370875	2.27492	0.310212	6.37603	5.3049	1.39973	5.42065	8.90274	2.55388	4.91135	4.66636	17.0739	46.8779
TQ38	lava flow	MainCone	2021-10-23	2021-10-24	2022-03-31	2022-03-29	Gm	TQ-38_GMQ - 10	10.5722	3.34875	15.1269	213.757	4.61465	34.123	27.4034	148.87	118.287	28.1846	55.2262	1237.8	34.3007	362.523	122.419	0.65989	686.558	118.165	208.811	20.7098	77.6846	13.0441	3.79992	10.7696	1.36268	7.33709	1.28832	3.34302	0.418415	2.63857	0.353227	6.9887	6.44055	2.85605	6.65156	10.8748	3.13568	5.57936	4.09151	16.4812	46.4923
TQ33	lava flow	MainCone	2021-10-14	2021-10-15	2022-02-18	2022-03-29	Gm	TQ-33_GM - 1	8.25008	3.19395	15.6992	278.596	6.34474	32.7631	29.6892	151.784	111.723	28.5764	48.4144	1274.98	32.7622	353.817	107.814	0.611271	656.528	92.9069	177.732	19.4247	73.0632	12.4156	3.8493	10.3125	1.30973	7.0106	1.23487	3.14313	0.39273	2.45683	0.333856	7.07063	5.71087	2.19323	5.4616	9.90759	2.86606
TQ33	lava flow	MainCone	2021-10-14	2021-10-15	2022-02-18	2022-03-29	Gm	TQ-33_GM - 2	9.09203	3.37994	16.6399	278.807	9.03852	36.9368	32.9983	145.783	119.175	28.0894	53.2602	1106.76	35.4662	377.5	114.803	0.667358	631.345	99.3827	192.402	20.967	79.0978	13.7076	3.95741	11.1724	1.44302	7.5901	1.32205	3.37433	0.418609	2.66401	0.362619	7.58499	6.01493	2.74077	5.6248	10.609	3.07033
TQ33	lava flow	MainCone	2021-10-14	2021-10-15	2022-02-18	2022-03-29	Gm	TQ-33_GM - 3	9.78242	3.23988	14.7	224.457	14.7747	31.791	30.9921	150.78	104.07	27.2023	51.4958	1196.38	32.7539	358.767	108.942	0.641027	654.424	93.7026	179.415	19.4366	73.1979	12.3958	3.73318	10.2592	1.29804	7.05934	1.21367	3.12475	0.393976	2.45648	0.340522	7.08206	5.69745	1.95003	5.79268	10.1762	2.97415
TQ33	lava flow	MainCone	2021-10-14	2021-10-15	2022-02-18	2022-03-29	Gm	TQ-33_GM - 4	9.26751	3.09459	14.0756	210.648	#VALUE!	27.9567	24.4111	67.8041	97.0158	27.1532	51.0562	1260.13	31.5156	343.254	106.14	0.635162	645.17	92.7014	178.309	19.3584	72.2823	12.294	3.7518	9.87057	1.25101	6.84274	1.18907	3.01887	0.379266	2.3757	0.32175	6.85264	5.61672	1.73239	5.47628	10.0202	2.92523
TQ33	lava flow	MainCone	2021-10-14	2021-10-15	2022-02-18	2022-03-29	Gm	TQ-33_GM - 5	8.78345	3.13204	14.8596	194.158	1.89663	25.3037	22.7194	142.464	87.9417	26.8637	48.3957	1324.81	32.6109	351.081	105.008	0.6056	692.523	93.5639	179.183	19.4259	73.4693	12.4784	3.81239	10.1215	1.31239	7.00428	1.2219	3.14485	0.388538	2.40462	0.328853	6.873	5.58086	1.87068	5.41457	10.0861	2.91291
TQ33	lava flow	MainCone	2021-10-14	2021-10-15	2022-02-18	2022-03-29	Gm	TQ-33_GM - 6	6.84707	3.11073	12.8973	177.221	2.16038	24.8817	22.6081	167.632	89.8583	26.8185	52.0233	1326.53	31.8475	342.746	108.558	0.620595	670.086	94.7653	180.687	19.4862	72.5771	12.179	3.67638	9.97247	1.24293	6.74122	1.17302	3.03429	0.385758	2.31017	0.332054	6.59032	5.60499	1.98471	5.63915	10.2337	2.93451
TQ33	lava flow	MainCone	2021-10-14	2021-10-15	2022-02-18	2022-03-29	Gm	TQ-33_GM - 7_edit	10.0982	3.53861	14.0405	318.627	19.6686	35.6283	34.435	113.388	125.934	28.6692	54.4837	1135.78	35.229	381.273	119.597	0.654641	615.619	102.879	199.037	21.533	80.7187	13.5199	4.07279	11.258	1.41984	7.60473	1.33688	3.457	0.431145	2.61707	0.370743	7.57948	6.28328	1.95766	5.6949	11.1691	3.23527
TQ33	lava flow	MainCone	2021-10-14	2021-10-15	2022-02-18	2022-03-29	Gm	TQ-33_GM - 8	9.71276	3.43579	15.2875	221.297	1.63766	30.8472	26.7373	137.357	104.193	27.3727	55.8929	1056.16	36.4175	390.079	117.901	0.693099	603.535	102.628	198.591	21.5685	81.532	14.0689	4.12532	11.2848	1.44613	7.77881	1.37052	3.56307	0.433614	2.71784	0.378145	7.75169	6.2433	1.69427	5.99508	11.0718	3.20277
TQ33	lava flow	MainCone	2021-10-14	2021-10-15	2022-02-18	2022-03-29	Gm	TQ-33_GM - 9	11.0045	3.39172	14.6334	197.148	0.82513	29.2751	25.6365	142.81	102.04	26.6322	53.7896	1125.28	35.2626	375.961	112.73	0.663798	611.702	99.3599	191.752	20.7295	78.8158	13.301	3.9007	11.0519	1.4132	7.5293	1.30042	3.4007	0.421663	2.56252	0.355017	7.32446	5.93812	2.04082	5.70921	10.6025	3.09889
TQ33	lava flow	MainCone	2021-10-14	2021-10-15	2022-02-18	2022-03-29	Gm	TQ-33_GM - 10	10.9201	3.22009	21.1888	394.997	32.7482	45.9431	51.7211	146.592	138.174	29.6184	50.2666	1018.98	35.6119	364.547	109.858	0.615814	593.206	93.7874	181.245	19.7689	75.5033	13.088	3.85572	10.9686	1.41624	7.5667	1.30876	3.41361	0.430318	2.64312	0.36121	7.53856	5.78179	1.96602	5.34155	10.0362	2.87661
TQ29	lava flow	MainCone	2021-10-10	2021-10-12	2022-03-31	2022-03-29	Gm	TQ-29_GMQ - 1	7.17826	2.84404	16.4587	245.378	1.4844	29.9813	29.8196	98.0822	95.4801	27.829	44.1201	1445.84	33.4629	335.494	99.7288	0.518223	618.12	94.2379	185.311	20.2836	77.2975	13.03	3.98878	10.9378	1.36792	7.31548	1.2635	3.20203	0.39456	2.42227	0.332684	6.65013	5.42019	1.27068	4.84723	9.11532	2.68967	4.95136	3.99525	17.1146	46.8759
TQ29	lava flow	MainCone	2021-10-10	2021-10-12	2022-03-31	2022-03-29	Gm	TQ-29_GMQ - 2	4.82385	3.0929	17.4251	262.856	1.25205	30.1063	27.4626	130.042	103.235	27.9324	50.7427	1244.87	34.7246	366.712	111.584	0.598014	639.02	96.9182	189.287	20.8	78.3712	13.544	3.96328	11.1011	1.401	7.36135	1.27867	3.28896	0.418582	2.57437	0.352568	7.24476	5.95036	1.38639	5.61001	9.86353	2.86579	5.01866	4.15462	16.3744	47.2512
TQ29	lava flow	MainCone	2021-10-10	2021-10-12	2022-03-31	2022-03-29	Gm	TQ-29_GMQ - 3_Ol	9.74158	2.95754	20.9391	301.761	3.73254	45.7385	62.0462	141.401	125.256	26.901	47.3161	1009.21	34.972	364.88	104.833	0.561736	539.379	91.4219	180.775	20.0484	77.1557	13.4155	3.89687	11.2633	1.42519	7.65689	1.29815	3.27768	0.415349	2.52162	0.354287	7.52209	5.6466	1.30583	5.59906	9.29441	2.66928	4.67133	7.21733	14.2119	45.7305
TQ29	lava flow	MainCone	2021-10-10	2021-10-12	2022-03-31	2022-03-29	Gm	TQ-29_GMQ - 4	9.30602	3.01103	17.2236	251.091	3.63007	30.7668	29.7195	139.28	98.2967	27.4797	46.6867	1359.01	34.7324	360.473	107.23	0.562895	667.721	94.9727	185.464	20.3678	77.8222	13.3644	3.92762	11.138	1.40635	7.47253	1.29458	3.26438	0.403337	2.55507	0.347522	7.16264	5.80807	1.36857	5.31493	9.65523	2.8019	5.15822	4.33702	16.6971	46.9505
TQ29	lava flow	MainCone	2021-10-10	2021-10-12	2022-03-31	2022-03-29	Gm	TQ-29_GMQ - 5	7.44565	3.0435	18.6802	299.147	19.0821	35.4432	35.2156	141.541	108.21	28.7821	45.216	1349.21	33.9747	350.988	106.947	0.54522	624.232	94.1878	186.086	20.3445	77.0013	13.1441	3.93467	10.9637	1.37671	7.39556	1.26643	3.21503	0.407046	2.51816	0.33974	7.02571	5.69988	1.31999	5.04485	9.4895	2.76474	4.95293	4.20334	16.4868	46.1796
TQ29	lava flow	MainCone	2021-10-10	2021-10-12	2022-03-31	2022-03-29	Gm	TQ-29_GMQ - 6	9.46265	3.14266	18.9631	298.36	9.36715	37.445	41.5989	137.155	113.647	27.6926	48.9972	1147.65	35.502	370.346	111.111	0.600379	595.294	97.1852	193.205	21.3503	81.2568	14.0239	4.02386	11.6386	1.45235	7.72635	1.32719	3.40719	0.432134	2.60548	0.363826	7.51193	5.97983	1.3748	5.46333	9.8675	2.89216	5.10584	5.1069	15.4738	46.0793
TQ29	lava flow	MainCone	2021-10-10	2021-10-12	2022-03-31	2022-03-29	Gm	TQ-29_GMQ - 7	9.591	3.32341	21.5276	293.455	5.48729	32.0931	33.0096	131.463	101.534	27.5469	52.4497	1072.53	37.1041	387.645	112.488	0.633318	585.404	97.9312	192.55	21.2566	81.511	14.1336	4.07168	11.7923	1.50316	8.07336	1.37651	3.53998	0.438949	2.73189	0.377883	7.76955	6.13098	1.35968	5.40758	10.2266	2.94412	4.99319	4.47725	15.5648	46.6329
TQ29	lava flow	MainCone	2021-10-10	2021-10-12	2022-03-31	2022-03-29	Gm	TQ-29_GMQ - 8	8.7142	2.97107	18.8331	276.947	3.51219	34.859	32.9771	138.864	100.945	27.1433	43.706	1311.37	34.1219	348.059	100.787	0.520348	573.881	92.2435	180.966	20.0324	76.481	13.2171	3.91125	11.1371	1.39846	7.44975	1.27572	3.29326	0.403737	2.48688	0.338482	7.15422	5.51146	1.21034	4.6667	9.15614	2.65285	4.79799	4.74184	16.3453	46.3488
TQ29	lava flow	MainCone	2021-10-10	2021-10-12	2022-03-31	2022-03-29	Gm	TQ-29_GMQ - 9	5.40068	3.40178	21.0831	316.126	12.4712	36.2719	35.8066	114.07	123.49	28.8188	54.304	1108.57	35.7286	382.435	118.157	0.639323	609.22	97.1668	190.041	20.7515	79.1434	13.6793	3.98496	11.4631	1.43918	7.86886	1.31413	3.43257	0.435742	2.69011	0.358433	7.70555	6.262	1.38398	5.84581	10.2833	2.99794	5.02533	4.57262	15.6643	45.8914
TQ29	lava flow	MainCone	2021-10-10	2021-10-12	2022-03-31	2022-03-29	Gm	TQ-29_GMQ - 10	9.27737	2.95068	24.0874	307.477	1.35785	32.6759	32.4585	110.869	101.236	27.9099	46.3086	1204.65	36.3776	373.88	102.098	0.565005	575.133	90.0995	179.826	20.1513	78.2023	13.9516	4.14573	11.7414	1.49067	8.00358	1.37747	3.52432	0.43105	2.65793	0.36928	8.04876	5.6684	1.25152	4.85523	9.4093	2.70345	4.68131	4.84402	15.6816	46.1897
TQ17	lava flow	MainCone	2021-10-02	2021-10-06	2022-02-17	2022-02-08	Gm	TQ-17_GM - 1	10.4304	3.26666	17.7914	247.474	25.3575	37.7212	50.4432	136.978	123.072	27.6923	52.2881	1103.74	35.253	376.134	113.508	0.618165	637.495	100.894	198.244	21.6817	82.322	14.007	4.04118	11.1937	1.43179	7.6592	1.32409	3.37461	0.425999	2.60636	0.361181	7.46827	6.03238	1.3639	6.02287	10.297	3.01727
TQ17	lava flow	MainCone	2021-10-02	2021-10-06	2022-02-17	2022-02-08	Gm	TQ-17_GM - 2	9.92219	3.24194	20.5657	248.008	5.90298	31.9786	36.8472	67.9823	111.207	27.4788	51.5329	1085.07	36.7566	387.493	110.397	0.60782	628.041	99.6659	197.305	21.8474	82.3243	14.5287	4.22506	11.6331	1.49498	8.01706	1.36304	3.45554	0.445367	2.69384	0.366444	7.95214	5.90364	1.30366	4.79502	10.0383	2.96319
TQ17	lava flow	MainCone	2021-10-02	2021-10-06	2022-02-17	2022-02-08	Gm	TQ-17_GM - 3	10.9116	3.63963	17.2749	301.156	9.56405	36.8932	43.1495	127.719	133.165	29.6251	58.2287	1018.49	36.9807	391.902	125.544	0.681333	635.217	106.25	211.335	22.9996	86.3387	14.7288	4.20957	11.5196	1.46878	7.85696	1.36663	3.49782	0.438532	2.81054	0.383457	7.75124	6.50887	1.55893	6.02844	10.8881	3.27886
TQ17	lava flow	MainCone	2021-10-02	2021-10-06	2022-02-17	2022-02-08	Gm	TQ-17_GM - 5	10.7771	3.30829	17.1066	197.532	9.00305	39.589	65.7526	87.9879	113.315	25.8545	51.7767	1028.36	34.8343	372.845	110.652	0.634092	631.809	98.2331	190.703	20.7935	78.851	13.6191	3.85544	10.7196	1.40085	7.48017	1.29005	3.35675	0.424515	2.58904	0.368771	7.36246	5.87174	1.45967	5.59057	10.4507	2.97083
TQ17	lava flow	MainCone	2021-10-02	2021-10-06	2022-02-17	2022-02-08	Gm	TQ-17_GM - 6	9.84385	3.34546	19.1249	265.621	6.62818	32.9091	35.2204	69.3089	119.731	28.5555	52.1768	1116.11	36.998	393.596	113.494	0.618638	616.406	100.739	197.271	21.7928	83.527	14.79	4.19562	11.6841	1.49172	8.09896	1.39883	3.56132	0.438	2.7349	0.376711	8.13846	6.19069	1.45099	5.42041	10.2612	2.96901
TQ17	lava flow	MainCone	2021-10-02	2021-10-06	2022-02-17	2022-02-08	Gm	TQ-17_GM - 7	11.1543	3.51052	18.3118	225.263	5.043	29.6551	31.0221	106.622	108.286	27.156	58.2207	999.994	39.1409	414.455	120.913	0.686921	637.203	109.248	213.318	23.4091	88.9204	15.5714	4.35655	12.3749	1.5755	8.44763	1.44073	3.80853	0.478133	2.88477	0.3873	8.33174	6.5233	1.67331	6.1403	11.3881	3.26946
TQ17	lava flow	MainCone	2021-10-02	2021-10-06	2022-02-17	2022-02-08	Gm	TQ-17_GM - 8	10.2615	3.49039	20.5009	320.344	19.2043	40.6395	53.4172	273.075	135.395	29.32	53.5501	1053.09	37.4874	386.234	114.954	0.629887	610.752	106.334	207.793	23.0247	87.9141	15.0947	4.3348	12.1636	1.5358	8.19471	1.393	3.66391	0.44309	2.74041	0.368803	8.04593	6.21407	1.52343	6.69374	10.6082	3.03597
TQ17	lava flow	MainCone	2021-10-02	2021-10-06	2022-02-17	2022-02-08	Gm	TQ-17_GM - 9	9.45859	3.12041	21.5591	196.16	#VALUE!	23.8234	25.2547	76.8028	85.0319	26.4156	46.4472	1214.65	35.8842	378.37	101.707	0.583646	611.687	92.8701	182.516	20.5625	79.2751	14.2214	4.16559	11.3229	1.45749	7.83027	1.33135	3.48172	0.431638	2.63047	0.357667	7.96299	5.42486	1.26123	5.27253	9.43393	2.74266
TQ17	lava flow	MainCone	2021-10-02	2021-10-06	2022-02-17	2022-02-08	Gm	TQ-17_GM - 10	10.8689	3.51249	17.402	184.401	1.71253	25.262	26.3857	99.8155	93.6154	26.2854	58.3078	1048.56	38.2972	414.326	124.018	0.693377	684.04	109.383	211.515	23.108	87.5713	14.7681	4.22343	11.8478	1.53567	8.25273	1.38581	3.62849	0.464523	2.84184	0.389887	8.02451	6.52986	1.66247	6.21902	11.6039	3.3028
TQ9	lava flow	MainCone	2021-09-25	2021-09-25	2022-02-17	2022-02-08	Gm	TQ-9_GM - 1	9.00008	3.61305	19.9545	205.457	1.99042	30.1973	29.8378	95.5304	111.222	26.8403	56.0454	1063.6	41.005	444.047	124.854	0.671314	688.286	113.561	224.648	24.6738	94.5113	16.4523	4.67802	13.2072	1.69084	8.84635	1.53698	3.92815	0.492766	3.03236	0.429714	9.15326	6.85218	2.41666	5.93807	11.4927	3.25716
TQ9	lava flow	MainCone	2021-09-25	2021-09-25	2022-02-17	2022-02-08	Gm	TQ-9_GM - 2	11.9571	3.60431	14.0377	176.357	1.70507	27.8946	24.8755	110.347	110.428	27.1927	52.1698	1388.69	35.9542	401.568	126.613	0.648859	759.881	110.83	213.104	22.8682	85.3146	14.3197	4.23883	11.1238	1.43829	7.70469	1.31572	3.47548	0.439457	2.74016	0.37669	7.74865	6.71459	1.5322	5.94899	11.3907	3.32559
TQ9	lava flow	MainCone	2021-09-25	2021-09-25	2022-02-17	2022-02-08	Gm	TQ-9_GM - 3	10.1686	2.91415	13.6038	153.006	2.93259	34.6557	41.5453	90.6377	105.751	24.9715	44.7151	1460.11	31.2534	341.914	106.457	0.554026	658.61	97.8489	190.37	20.0949	74.9692	12.7297	3.83078	9.93937	1.25707	6.75032	1.14763	2.9681	0.373517	2.30656	0.328457	6.64397	5.63464	1.7476	5.00358	9.6911	2.82576
TQ9	lava flow	MainCone	2021-09-25	2021-09-25	2022-02-17	2022-02-08	Gm	TQ-9_GM - 4	8.72468	3.54947	15.9574	237.038	4.6214	33.0314	33.4179	97.402	118.888	27.942	56.0605	1223.29	38.7739	426.782	129.083	0.666377	714.06	113.206	221.357	24.0703	91.2056	15.5134	4.50143	12.3797	1.56401	8.39158	1.41474	3.82813	0.462162	2.8551	0.400106	8.47456	6.95837	1.68179	6.03959	11.7926	3.41898
TQ9	lava flow	MainCone	2021-09-25	2021-09-25	2022-02-17	2022-02-08	Gm	TQ-9_GM - 5	10.3405	3.55017	14.1616	193.877	1.69867	32.3516	36.3835	100.971	114.851	27.2446	53.1979	1324.64	36.7198	410.14	125.94	0.665887	723.459	111.001	214.28	23.3244	87.3171	14.6683	4.34557	11.5445	1.46645	7.92708	1.32527	3.55093	0.441903	2.71863	0.378971	7.84112	6.74049	2.13463	5.93938	11.5548	3.32805
TQ9	lava flow	MainCone	2021-09-25	2021-09-25	2022-02-17	2022-02-08	Gm	TQ-9_GM - 6	11.8571	3.59384	16.7727	240.157	5.74818	35.5008	40.4266	85.2486	121.164	27.9233	55.8139	1187.94	40.0699	431.431	129.876	0.673528	691.748	117.578	229.589	25.0621	95.0253	15.9238	4.53898	12.6764	1.61542	8.54944	1.4721	3.8694	0.46784	2.95952	0.399673	8.61378	6.92708	1.56819	5.95835	11.8328	3.44551
TQ9	lava flow	MainCone	2021-09-25	2021-09-25	2022-02-17	2022-02-08	Gm	TQ-9_GM - 7	11.1474	3.84005	16.8123	193.6	1.82919	28.0324	28.5084	88.1537	103.991	26.7895	56.9651	1189.21	38.246	421.128	125.461	0.68329	676.183	112.097	219.09	23.8415	89.8623	15.2155	4.43808	12.1706	1.55164	8.33552	1.40676	3.68846	0.460391	2.86191	0.402894	8.36934	6.73345	1.7654	5.93394	11.4633	3.3558
TQ9	lava flow	MainCone	2021-09-25	2021-09-25	2022-02-17	2022-02-08	Gm	TQ-9_GM - 8	11.0165	3.52388	16.9681	202.719	1.57885	28.2627	28.9851	97.8332	109.485	27.3565	55.9869	1214.2	38.2366	424.577	124.888	0.655586	701.495	111.294	215.86	23.5612	89.2249	15.1347	4.35746	11.9966	1.53506	8.25876	1.40774	3.72523	0.452218	2.84042	0.400528	8.45756	6.80183	1.57341	5.99641	11.597	3.36501
TQ9	lava flow	MainCone	2021-09-25	2021-09-25	2022-02-17	2022-02-08	Gm	TQ-9_GM - 9	11.5849	3.67934	14.3235	153.874	#VALUE!	24.6536	23.9144	97.7573	102.995	26.7221	58.737	1249.84	36.1617	406.228	129.932	0.709104	712.081	112.066	218.825	23.4675	86.5187	14.4825	4.25471	11.3584	1.43545	7.83945	1.32529	3.47392	0.444408	2.72084	0.385989	7.92127	6.81369	1.82779	6.43914	11.813	3.51405
TQ9	lava flow	MainCone	2021-09-25	2021-09-25	2022-02-17	2022-02-08	Gm	TQ-9_GM - 10	10.8823	3.46139	15.7276	171.386	1.37416	25.4499	24.6539	87.9525	101.285	26.8851	51.4482	1348.17	35.7963	392.102	118.324	0.623602	683.346	106.744	209.027	22.6021	85.3613	14.4364	4.2147	11.502	1.43342	7.70897	1.29573	3.43675	0.430398	2.65157	0.359989	7.71943	6.34663	2.22064	5.77023	10.7917	3.13958
TQ8	lava flow	MainCone	2021-09-22	2021-09-24	2022-03-31		Gm	TQ8_GMQ - 2	8.53665	3.33451	15.3559	200.769	3.02085	30.64	35.5507	58.9517	99.5198	26.6154	49.8186	1477.64	37.9882	413.573	112.735	0.614756	657.442	114.948	227.706	24.4187	92.3023	15.6961	4.56537	12.5501	1.54786	8.23368	1.42224	3.68841	0.456322	2.84249	0.39963	8.45031	6.29108	1.3639	5.01614	10.915	3.14366	5.39199	4.73268	16.5318	47.5901
TQ8	lava flow	MainCone	2021-09-22	2021-09-24	2022-03-31		Gm	TQ8_GMQ - 3	8.56303	3.35546	19.7176	207.707	7.19906	27.5975	30.9223	37.0332	92.2083	26.8444	48.5721	1407.01	42.7193	434.253	113.671	0.589111	648.285	120.783	240.792	27.1245	106.086	18.3764	5.22843	14.6768	1.81094	9.54304	1.60307	4.18398	0.511483	3.07312	0.431304	9.29501	6.35602	1.39831	4.71038	11.2581	3.14155	5.0987	5.03121	15.949	46.9232
TQ8	lava flow	MainCone	2021-09-22	2021-09-24	2022-03-31		Gm	TQ8_GMQ - 4	8.936	3.74848	16.8172	243.314	12.4214	31.5933	37.1269	94.7885	105.672	27.955	53.1262	1329.47	43.6256	459.576	124.971	0.641748	673.973	127.05	251.874	27.4782	106.508	17.9215	5.13258	14.4287	1.81255	9.4681	1.6448	4.21743	0.513909	3.13975	0.440797	9.51499	7.01306	1.66327	5.01437	11.8951	3.40169	5.38966	4.79221	16.1667	46.5317
TQ8	lava flow	MainCone	2021-09-22	2021-09-24	2022-03-31		Gm	TQ8_GMQ - 5	9.12995	3.72734	12.7162	197.843	3.43215	29.5077	34.8244	93.2212	102.658	27.1532	56.0919	1468.07	35.6901	426.935	130.557	0.680063	742.372	116.054	223.536	23.4348	87.6478	14.4767	4.19218	11.4665	1.445	7.67625	1.33436	3.51615	0.435528	2.72607	0.377096	8.12997	7.11222	1.5477	5.57295	12.125	3.50596	5.99172	4.00153	17.6391	47.6677
TQ8	lava flow	MainCone	2021-09-22	2021-09-24	2022-03-31		Gm	TQ8_GMQ - 6	6.47404	3.85804	14.5385	168.26	3.14357	23.5002	27.353	75.7117	83.6917	26.4023	54.6821	1357.54	40.4145	446.048	127.544	0.675065	712.835	129.416	254.555	26.4055	99.4951	16.5844	4.75872	13.402	1.64663	8.81585	1.52927	3.98883	0.492379	3.03112	0.4203	8.90657	6.96296	1.62042	5.70722	12.4523	3.54989	5.70538	3.99115	17.4264	48.77
TQ8	lava flow	MainCone	2021-09-22	2021-09-24	2022-03-31		Gm	TQ8_GMQ - 8	9.13891	3.97862	14.1204	170.377	4.78864	24.0111	29.2755	80.0255	89.1671	26.9408	57.8532	1389.4	40.3265	452.859	131.605	0.704784	717.807	122.428	234.406	25.8803	97.9204	16.0509	4.56244	12.9511	1.62544	8.63313	1.48296	3.86191	0.484566	2.90554	0.42027	8.69746	7.14262	1.56602	5.5561	12.727	3.56754	6.11992	3.78864	17.7626	48.3209
TQ8	lava flow	MainCone	2021-09-22	2021-09-24	2022-03-31		Gm	TQ8_GMQ - 10	9.07675	3.60778	15.2566	190.374	4.85231	28.6031	47.0986	287.569	97.8731	27.2149	54.6899	1336.48	41.3431	445.315	127.755	0.661136	696.978	128.131	254.679	26.8998	101.995	17.2378	4.83547	13.6337	1.6859	9.03837	1.54528	4.03313	0.488911	3.06797	0.418589	8.79309	6.90858	1.56394	6.94877	12.0898	3.46707	5.65239	4.4894	16.6233	47.7037
TQ2	lava flow	MainCone	2021-09-20	2021-09-22	2022-04-01		Gm	TQ2_GMQ - 1	8.79292	3.24433	16.6624	247.858	#VALUE!	30.1667	21.9494	73.0675	103.62	26.7003	46.2838	1441.21	38.7624	411.526	114.107	0.560883	656.96	116.651	231.397	24.087	92.2296	15.7107	4.63101	12.6628	1.60781	8.50939	1.45217	3.73107	0.468505	2.86359	0.400374	8.56114	6.47252	1.40876	4.3307	10.8028	3.03447	5.15057	4.44944	16.7555	46.3196
TQ2	lava flow	MainCone	2021-09-20	2021-09-22	2022-04-01		Gm	TQ2_GMQ - 2	8.30525	3.41426	15.5089	233.592	#VALUE!	29.317	22.8506	85.4465	104.534	27.2054	46.5502	1537.32	37.7306	401.778	113.291	0.558163	680.597	113.524	223.35	23.502	90.0337	15.4167	4.46036	12.2243	1.53881	8.24521	1.4144	3.64424	0.455904	2.72211	0.381949	8.07971	6.37546	1.31475	4.52587	10.7844	3.00377	5.26131	4.13709	17.338	46.5579
TQ2	lava flow	MainCone	2021-09-20	2021-09-22	2022-04-01		Gm	TQ2_GMQ - 3	8.37256	3.33005	15.0656	245.092	#VALUE!	31.9979	24.0323	88.3401	113.373	27.6191	50.5794	1469.9	38.4432	407.181	121.859	0.616362	719.902	122.828	245.973	24.7674	94.6414	15.729	4.6109	12.6941	1.56745	8.45659	1.43243	3.75219	0.455638	2.79201	0.381912	8.12194	6.70428	1.39317	5.04579	11.2345	3.17475	5.37907	4.38824	16.8002	45.9501
TQ2	lava flow	MainCone	2021-09-20	2021-09-22	2022-04-01		Gm	TQ2_GMQ - 4	8.77908	3.48657	16.3113	243.269	#VALUE!	29.999	20.1663	84.4715	111.494	27.3339	50.0191	1347.62	40.8697	435.335	123.566	0.607244	655.227	120.338	236.967	24.9689	96.463	16.5055	4.66185	13.1767	1.66722	8.86824	1.5234	3.93408	0.485687	2.97134	0.413106	8.81464	6.9635	1.44423	4.95709	11.4937	3.17189	5.26807	4.38091	16.5304	46.2102
TQ2	lava flow	MainCone	2021-09-20	2021-09-22	2022-04-01		Gm	TQ2_GMQ - 6	7.74175	3.52617	15.9619	259.219	0.855417	31.6718	23.3132	67.9311	108.058	27.1146	48.7435	1432.54	40.2693	427.555	123.357	0.591902	713.424	121.773	244.22	25.6378	97.9546	16.6299	4.8114	13.22	1.65068	8.8327	1.51226	3.92917	0.475498	3.00604	0.409889	8.58172	6.90238	1.38954	4.44908	11.5964	3.26864	5.27336	4.28324	16.6023	46.149
TQ2	lava flow	MainCone	2021-09-20	2021-09-22	2022-04-01		Gm	TQ2_GMQ - 7	9.79604	3.56541	17.0843	258.6	#VALUE!	30.5033	20.4722	98.8229	109.369	26.9425	51.6752	1375.7	39.6693	422.484	121.397	0.64504	699.456	114.656	224.993	24.8986	94.8983	16.492	4.77075	12.9685	1.64271	8.76607	1.4984	3.84625	0.463705	2.97487	0.40372	8.64322	6.73332	1.54203	4.91303	11.1481	3.18589	5.39979	4.3948	16.4761	46.052
TQ2	lava flow	MainCone	2021-09-20	2021-09-22	2022-04-01		Gm	TQ2_GMQ - 8_Ol	6.90852	3.21417	16.5721	234.793	#VALUE!	37.6059	34.1773	77.2751	113.603	25.8915	48.2175	1312.19	37.5015	395.518	110.366	0.57443	608.585	107.937	209.613	22.7902	87.3009	15.0359	4.33117	12.1636	1.53643	8.07406	1.39451	3.59433	0.449177	2.67223	0.371423	8.03493	6.18208	1.33079	4.26253	10.3044	2.89305	4.84494	5.78821	15.9316	46.2048
TQ2	lava flow	MainCone	2021-09-20	2021-09-22	2022-04-01		Gm	TQ2_GMQ - 9	7.72488	3.2829	15.7392	249.325	0.993758	28.9937	19.6272	181.098	103.961	26.5569	50.3707	1481.4	37.2488	401.024	116.769	0.619297	679.53	109.75	213.746	23.3906	88.8253	15.0539	4.46125	12.0552	1.51489	8.1095	1.39205	3.58287	0.451005	2.75493	0.381351	8.01217	6.41699	1.42643	4.83188	10.7196	3.01789	5.28333	3.99898	17.1579	46.2768
TQ2	lava flow	MainCone	2021-09-20	2021-09-22	2022-04-01		Gm	TQ2_GMQ - 10	9.26573	3.31964	15.1364	244.168	#VALUE!	29.3263	23.6524	117.909	107.406	27.0649	52.4526	1442.04	37.4156	402.569	121.07	0.64566	687.524	118.127	238.596	24.158	91.9482	15.4073	4.52186	12.4349	1.52133	8.17957	1.39577	3.65084	0.438606	2.71225	0.380581	8.02704	6.55905	1.42307	5.13184	10.946	3.11552	5.4837	4.06946	16.9345	46.2721
TQ4	lava flow	MainCone	2021-09-20	2021-09-22	2022-02-18	2022-03-29	Gm	TQ-4_GM - 1	8.65973	3.11945	13.0098	110.556	1.60957	23.3459	21.5956	65.4827	80.1874	24.608	41.4597	1691.49	31.9545	339.886	106.323	0.504832	726.411	99.753	194.232	20.7907	77.4712	12.7894	3.92136	10.292	1.29238	6.93314	1.1748	3.09175	0.390699	2.39792	0.329861	6.57761	5.71824	1.56445	4.75921	9.61678	2.76443
TQ4	lava flow	MainCone	2021-09-20	2021-09-22	2022-02-18	2022-03-29	Gm	TQ-4_GM - 2	10.5051	3.44955	15.8788	256.362	4.0807	30.2606	27.5522	73.2629	114.112	28.8445	50.7086	1406.13	39.2875	406.625	124.302	0.614667	719.745	117.22	230.59	25.3311	95.9303	16.151	4.59353	12.8444	1.61273	8.52637	1.44991	3.77954	0.468971	2.84309	0.397332	8.05843	6.73631	1.78528	5.37157	11.0079	3.12896
TQ4	lava flow	MainCone	2021-09-20	2021-09-22	2022-02-18	2022-03-29	Gm	TQ-4_GM - 3	10.8887	3.4481	15.9981	272.562	4.44598	46.2318	53.7615	148.516	132.579	26.8036	48.7147	1231.26	35.3836	385.369	116.623	0.5708	673.287	102.657	203.766	21.8429	82.614	14.1099	4.03752	11.1873	1.42965	7.58307	1.28003	3.42158	0.423005	2.61542	0.363425	7.73338	6.31968	1.60946	5.58472	10.0086	2.89512
TQ4	lava flow	MainCone	2021-09-20	2021-09-22	2022-02-18	2022-03-29	Gm	TQ-4_GM - 4	11.1684	3.53425	15.5279	269.028	3.25959	34.6175	30.9536	83.7755	124.033	28.4755	51.2762	1328.34	40.7557	417.87	127.857	0.625499	704.822	122.011	239.828	26.2273	99.8592	16.8118	4.75541	13.3311	1.67206	8.75172	1.47597	3.87012	0.484089	2.94271	0.404957	8.1766	6.9859	1.88221	5.42976	11.3181	3.21023
TQ4	lava flow	MainCone	2021-09-20	2021-09-22	2022-02-18	2022-03-29	Gm	TQ-4_GM - 5	11.8617	3.63357	14.6399	236.381	2.62953	41.07	41.2053	86.3182	127.259	27.2914	52.3867	1264.97	39.4483	408.428	127.47	0.630933	714.083	119.756	234.819	25.6085	96.5894	16.2303	4.58662	12.7731	1.60762	8.41517	1.4351	3.75581	0.455915	2.88157	0.385965	7.93505	6.88007	1.6089	5.51328	11.3124	3.20705
TQ4	lava flow	MainCone	2021-09-20	2021-09-22	2022-02-18	2022-03-29	Gm	TQ-4_GM - 6	10.721	3.49924	14.2256	162.879	19.985	36.7788	42.0976	75.8705	108.79	24.9206	50.0681	1297.31	34.5268	382.335	121.317	0.604578	725.425	105.217	204.782	21.9496	81.7399	13.6512	4.01232	10.8385	1.38378	7.4454	1.26273	3.33985	0.431032	2.65561	0.357486	7.30351	6.48964	1.4781	5.29653	10.7817	3.12098
TQ4	lava flow	MainCone	2021-09-20	2021-09-22	2022-02-18	2022-03-29	Gm	TQ-4_GM - 7	11.4921	3.65106	15.7527	194.143	2.47557	30.1005	26.0132	63.0324	107.262	27.3903	52.5196	1315.49	39.2396	414.898	125.405	0.630064	704.763	115.528	226.88	24.8	93.8793	16.0052	4.569	12.6374	1.61245	8.58263	1.44548	3.77745	0.47861	2.88807	0.406065	8.30125	6.82739	1.63629	5.37421	11.1544	3.2004
TQ4	lava flow	MainCone	2021-09-20	2021-09-22	2022-02-18	2022-03-29	Gm	TQ-4_GM - 8	11.3444	3.3593	18.184	176.408	5.09458	33.5772	36.113	66.2064	99.3707	24.8627	48.035	1153.42	39.3512	393.528	108.505	0.570687	625.51	108.239	215.509	24.0312	92.911	15.9286	4.54482	12.7734	1.6288	8.60376	1.44108	3.73429	0.456385	2.81309	0.390431	8.22117	6.02327	1.41872	5.18686	10.1171	2.89497
TQ4	lava flow	MainCone	2021-09-20	2021-09-22	2022-02-18	2022-03-29	Gm	TQ-4_GM - 9	11.2174	3.57923	16.5404	171.688	1.68979	25.9995	22.5577	71.12	97.2858	26.7143	51.6151	1329.17	39.7963	416.024	121.143	0.637836	707.027	115.114	226.136	24.9173	94.9861	16.2345	4.59501	12.8562	1.63902	8.74406	1.46976	3.84239	0.474278	2.88845	0.40369	8.40957	6.65725	1.48261	5.41462	11.0732	3.1587
TQ4	lava flow	MainCone	2021-09-20	2021-09-22	2022-02-18	2022-03-29	Gm	TQ-4_GM - 10	11.4673	3.94879	15.0251	216.116	2.39741	29.8628	26.8341	78.2255	111.696	28.1269	54.7956	1363.76	39.0862	417.783	129.263	0.66019	758.851	119.232	233.336	25.3488	94.9741	15.9388	4.59073	12.6587	1.60813	8.62047	1.42931	3.76542	0.469211	2.87578	0.399578	8.32377	7.07281	1.79124	5.83014	11.7874	3.41199
IGME01	lava flow	MainCone	2021-09-19	2021-09-19	2022-02-17	2022-02-08	Gm	18.509 IGME 01_GM - 1	11.5692	3.4875	16.8962	215.144	#VALUE!	26.6579	15.1152	72.375	112.751	27.5176	51.7638	1197.69	38.7001	415.302	121.005	0.612627	673.039	110.623	217.388	23.8121	91.1992	15.6104	4.48004	12.2532	1.56596	8.37167	1.46891	3.77037	0.465462	2.88001	0.390479	8.36778	6.68055	1.37429	5.71151	10.9996	3.23158
IGME01	lava flow	MainCone	2021-09-19	2021-09-19	2022-02-17	2022-02-08	Gm	18.509 IGME 01_GM - 2	10.5391	3.26951	20.4899	216.278	#VALUE!	28.9769	19.3772	73.5236	105.234	26.283	46.3277	1152.99	37.5424	403.208	108.212	0.538233	615.081	99.2218	198.852	22.2805	86.6705	15.0838	4.43993	12.1446	1.52078	8.19247	1.40479	3.67227	0.4479	2.75806	0.372234	8.48826	6.03564	1.28221	5.09085	9.72111	2.84072
IGME01	lava flow	MainCone	2021-09-19	2021-09-19	2022-02-17	2022-02-08	Gm	18.509 IGME 01_GM - 3	6.86568	3.53768	16.3553	250.748	4.44046	29.0676	17.2219	93.6869	117.778	28.3543	50.2284	1239.68	37.8755	411.665	122.372	0.587939	670.295	110.29	214.047	23.5873	89.5383	15.1584	4.40293	12.1163	1.52095	8.21311	1.41574	3.65594	0.450685	2.78697	0.386739	8.04573	6.65734	1.39012	5.51708	10.9978	3.13903
IGME01	lava flow	MainCone	2021-09-19	2021-09-19	2022-02-17	2022-02-08	Gm	18.509 IGME 01_GM - 4	7.80124	3.35297	19.7079	211.885	2.00306	29.0467	17.7669	80.094	109.272	26.9979	50.4747	1096.69	38.8142	417.129	117.062	0.594457	616.857	104.72	208.19	23.0772	89.0914	15.4848	4.4398	12.3327	1.58676	8.34505	1.42666	3.7156	0.466462	2.83412	0.393784	8.64924	6.40686	1.33836	5.82654	10.4349	3.04852
IGME01	lava flow	MainCone	2021-09-19	2021-09-19	2022-02-17	2022-02-08	Gm	18.509 IGME 01_GM - 5	8.96242	3.32493	18.6008	226.621	3.06939	31.8244	24.2928	81.5332	117.333	27.0946	49.8677	1037.07	39.0008	417.95	118.766	0.589688	639.919	109.333	216.383	24.0774	92.1067	15.8711	4.59397	12.4489	1.61349	8.48455	1.45784	3.78328	0.470151	2.92838	0.388402	8.54863	6.63125	1.35824	5.97944	10.8631	3.16977
IGME01	lava flow	MainCone	2021-09-19	2021-09-19	2022-02-17	2022-02-08	Gm	18.509 IGME 01_GM - 6	4.56958	3.16603	19.8408	197.76	2.25022	27.4919	16.632	58.4613	100.742	26.3531	45.4997	1196.17	38.7071	411.815	111.936	0.565157	645.379	103.794	203.071	22.7227	88.4322	15.2667	4.44519	12.2027	1.55653	8.334	1.42834	3.65684	0.453653	2.80199	0.389474	8.51464	6.24605	1.25313	5.41233	10.1553	2.93777
IGME01	lava flow	MainCone	2021-09-19	2021-09-19	2022-02-17	2022-02-08	Gm	18.509 IGME 01_GM - 7	9.25899	3.18373	22.5053	276.349	1.82581	34.6674	29.309	85.7405	120.084	26.9219	45.4727	1049.94	37.9381	403.434	107.978	0.544136	581.908	99.3153	200.041	22.4434	86.8235	15.1447	4.41694	12.276	1.5569	8.32735	1.44236	3.68391	0.459326	2.79664	0.387529	8.48582	6.02547	1.23768	5.8186	9.68014	2.80052
IGME01	lava flow	MainCone	2021-09-19	2021-09-19	2022-02-17	2022-02-08	Gm	18.509 IGME 01_GM - 8	7.76365	3.21719	16.484	242.787	1.75642	34.0228	24.3283	78.5277	119.332	27.7267	47.2979	1244.17	35.0101	384.21	113.372	0.577278	659.822	100.987	198.127	21.7177	83.3692	14.1629	4.14413	11.1474	1.41799	7.62914	1.31032	3.42366	0.420658	2.55286	0.342098	7.71628	6.26826	1.40915	5.72432	10.1303	2.9845
IGME01	lava flow	MainCone	2021-09-19	2021-09-19	2022-02-17	2022-02-08	Gm	18.509 IGME 01_GM - 9	11.8307	3.51433	17.5641	244.914	#VALUE!	33.2459	21.0422	88.6518	122.348	27.2288	52.2481	1059.59	38.2872	417.786	121.631	0.62782	642.862	108.484	214.214	23.5899	90.2633	15.4823	4.36146	12.1763	1.54284	8.42545	1.44725	3.71438	0.471138	2.8826	0.394065	8.55627	6.70312	1.36332	6.1758	11.0234	3.22452
IGME01	lava flow	MainCone	2021-09-19	2021-09-19	2022-02-17	2022-02-08	Gm	18.509 IGME 01_GM - 10	11.5285	3.28111	19.8617	215.278	#VALUE!	26.3421	14.9713	79.4962	104.129	26.4466	48.3998	1127.69	37.8374	409.164	112.887	0.573287	614.469	101.736	202.319	22.4981	87.5695	15.1167	4.40065	12.1279	1.5395	8.22561	1.41612	3.63572	0.452316	2.79433	0.378882	8.49115	6.18167	1.26949	5.56128	10.0298	2.95828
IGME01	lava flow	MainCone	2021-09-19	2021-09-19	2022-06-02	2022-02-09	Gm	IGME01_GM - 1	11.1134	3.35103	22.9914	280.513	#VALUE!	28.6399	23.2931	127.048	98.6017	27.3373	45.6125	1338.77	39.8106	424.657	113.843	0.552675	648.876	106.554	210.296	23.6399	92.2229	15.9557	4.66326	13.0278	1.65704	8.8661	1.51528	3.92823	0.48841	2.97881	0.417491	9.1789	6.47502	1.23232	5.33609	10.4376	2.98262	5.00688	4.59473	16.4436	45.969
IGME01	lava flow	MainCone	2021-09-19	2021-09-19	2022-06-02	2022-02-09	Gm	IGME01_GM - 2	11.3857	3.60827	18.9258	307.385	0.919427	30.377	17.9036	113.335	112.61	28.17	52.3868	1296.61	40.853	444.447	128.199	0.625257	710.744	116.415	227.094	25.1154	96.0837	16.3694	4.726	13.3398	1.684	8.99845	1.54715	4.049	0.49212	3.0523	0.441238	9.14416	7.18074	1.40933	5.93606	11.7292	3.37334	5.43412	4.2065	16.4685	45.4759
IGME01	lava flow	MainCone	2021-09-19	2021-09-19	2022-06-02	2022-02-09	Gm	IGME01_GM - 3	11.5913	3.48772	18.2527	266.698	0.726956	29.5459	14.8919	79.0445	106.598	26.9925	51.2177	1272.34	40.0972	432.211	121.958	0.617742	680.808	112.137	219.446	24.4159	93.7289	16.1458	4.61243	13.1747	1.65913	8.81959	1.51195	3.8984	0.478118	3.0447	0.407987	8.86947	6.83489	1.39446	5.42062	11.2451	3.23293	5.388	4.7016	16.3193	46.2117
IGME01	lava flow	MainCone	2021-09-19	2021-09-19	2022-06-02	2022-02-09	Gm	IGME01_GM - 4	10.9002	3.46765	16.9268	234.444	#VALUE!	26.1681	12.5557	81.1159	98.4667	26.8465	49.0812	1513.41	37.801	414.456	121.173	0.58984	697.689	110.309	212.935	23.6014	89.8343	15.1686	4.45979	12.3697	1.56159	8.36571	1.4158	3.67714	0.460847	2.80595	0.396498	8.38985	6.73003	1.32631	5.60174	11.1458	3.18458	5.45178	3.91739	17.6879	46.3611
IGME01	lava flow	MainCone	2021-09-19	2021-09-19	2022-06-02	2022-02-09	Gm	IGME01_GM - 5	10.33	3.64961	20.0158	273.218	#VALUE!	27.7481	14.3977	80.758	104.75	27.7678	53.1961	1211.47	41.8138	455.669	125.442	0.641333	678.288	115.337	225.516	25.1638	97.1545	16.7162	4.75328	13.6343	1.71991	9.16727	1.57367	4.05757	0.508448	3.1096	0.433432	9.41094	7.08514	1.42473	5.99269	11.6273	3.32268	5.30873	4.30844	16.3167	46.1928
IGME01	lava flow	MainCone	2021-09-19	2021-09-19	2022-06-02	2022-02-09	Gm	IGME01_GM - 6	4.86496	3.35589	19.6362	259.935	#VALUE!	29.6164	17.1387	68.9875	105.668	27.3594	47.875	1355.76	38.0836	411.706	116.959	0.575518	657.518	107.466	210.331	23.4019	90.015	15.4542	4.48044	12.4289	1.56888	8.49862	1.44604	3.72571	0.465276	2.85182	0.393066	8.56337	6.49068	1.28223	5.48043	10.5868	3.0314	4.74122	4.83334	16.8174	46.1478
IGME01	lava flow	MainCone	2021-09-19	2021-09-19	2022-06-02	2022-02-09	Gm	IGME01_GM - 7	4.24564	3.52095	22.3463	305.039	#VALUE!	30.9626	18.2771	79.102	107.078	27.4961	47.7576	1252.32	41.1415	443.634	119.31	0.580136	646.71	109.115	215.308	24.141	94.4772	16.5144	4.75981	13.5694	1.71497	9.10858	1.56608	4.047	0.493445	3.10771	0.417043	9.57043	6.79502	1.26801	5.52192	10.9373	3.11274	4.39005	4.88841	16.2998	45.9503
IGME01	lava flow	MainCone	2021-09-19	2021-09-19	2022-06-02	2022-02-09	Gm	IGME01_GM - 8	6.88376	3.52535	18.8651	255.554	#VALUE!	25.5693	13.2739	96.5342	99.8126	27.2285	45.6387	1490.81	39.7304	429.838	121.695	0.563609	766.2	112.846	218.791	24.311	93.3155	15.8651	4.68794	12.9618	1.62701	8.69002	1.509	3.90973	0.49223	2.94173	0.418557	8.91647	6.83556	1.32712	5.80447	11.279	3.2114	5.10037	4.13286	17.3338	46.6007
IGME01	lava flow	MainCone	2021-09-19	2021-09-19	2022-06-02	2022-02-09	Gm	IGME01_GM - 9	6.00718	3.77571	22.7522	290.118	#VALUE!	28.7258	15.6793	83.0826	104.759	27.3616	47.4819	1250.34	42.4152	455.132	122.852	0.59272	694.993	112.745	221.802	24.9751	96.714	16.9167	4.88282	14.0164	1.75736	9.35928	1.60139	4.12965	0.516652	3.16494	0.447564	9.70323	6.97641	1.36942	5.44182	11.2673	3.1751	4.58188	4.67513	16.2483	46.0027
IGME01	lava flow	MainCone	2021-09-19	2021-09-19	2022-06-02	2022-02-09	Gm	IGME01_GM - 10	10.9288	3.66753	17.9824	252.861	#VALUE!	26.0153	12.4944	85.7051	101.97	27.0491	48.3638	1495.74	39.4137	430.824	125.787	0.592419	719.108	113.593	219.138	24.2184	92.0173	15.6058	4.61978	12.769	1.6085	8.59807	1.487	3.81333	0.477182	2.88897	0.418101	8.713	6.98383	1.36904	5.79595	11.4588	3.25315	5.4194	3.88836	17.4352	46.1413
TQ48	lava flow	MainCone	2021-11-01	2021-11-02	2022-06-02	2022-06-08	Gm	TQ48_GM - 1	7.84418	2.80679	17.2055	211.417	#VALUE!	25.4044	22.3136	114.295	81.906	26.3794	40.5877	1529.96	31.7641	317.027	96.0316	0.489788	649.845	85.148	161.971	17.994	69.7468	12.1535	3.69575	10.1251	1.27803	6.92116	1.18437	3.088	0.381948	2.35792	0.329697	6.558	5.2938	1.08224	4.68404	8.71423	2.44711	5.08514	3.87308	18.4474	46.8172
TQ48	lava flow	MainCone	2021-11-01	2021-11-02	2022-06-02	2022-06-08	Gm	TQ48_GM - 2	9.24693	3.48212	16.1049	180.865	2.13632	24.1539	16.9986	168.444	94.1345	27.5584	49.5847	1382.73	38.4198	380.814	120.946	0.610342	730.324	109.575	209.315	22.9146	87.4216	14.8655	4.4107	12.4252	1.57174	8.45342	1.45005	3.80068	0.47194	2.8943	0.398024	7.60667	6.71474	1.38679	5.90959	11.3264	3.16592	5.49758	3.52953	17.7103	46.5891
TQ48	lava flow	MainCone	2021-11-01	2021-11-02	2022-06-02	2022-06-08	Gm	TQ48_GM - 3	9.23029	3.39328	14.632	203.861	1.68521	27.2128	21.0107	159.552	99.2584	27.9152	48.6308	1476.95	34.649	349.34	114.33	0.590527	713.443	100.341	190.288	20.7489	78.8136	13.2874	3.97294	10.9778	1.40644	7.48352	1.29385	3.38402	0.425898	2.58744	0.355975	6.79026	6.14176	1.36736	5.48071	10.4429	2.98306	5.48403	3.50347	18.1706	46.3832
TQ48	lava flow	MainCone	2021-11-01	2021-11-02	2022-06-02	2022-06-08	Gm	TQ48_GM - 4	9.55242	3.20921	19.4167	318.339	6.30621	32.2686	26.4397	154.76	109.836	28.5271	46.403	1234.26	40.9116	400.115	114.781	0.578568	663.004	104.941	204.406	22.8768	89.2928	15.6593	4.684	13.0995	1.69335	9.02831	1.53735	4.04641	0.485948	3.06384	0.418336	8.44157	6.39777	1.29322	5.77163	10.5889	2.92726	4.93223	4.42931	16.0142	45.0426
TQ48	lava flow	MainCone	2021-11-01	2021-11-02	2022-06-02	2022-06-08	Gm	TQ48_GM - 5	8.75928	2.94572	18.235	274.621	4.00412	33.1235	29.6597	151.999	107.046	27.9881	42.8926	1404.24	36.1132	358.124	105.49	0.527099	652.65	95.442	184.844	20.5694	79.6839	13.9562	4.15117	11.6932	1.4716	7.9316	1.37854	3.51638	0.427889	2.6871	0.370013	7.46935	5.8815	1.18663	5.52415	9.81619	2.73592	4.92414	4.28495	16.9681	45.2168
TQ48	lava flow	MainCone	2021-11-01	2021-11-02	2022-06-02	2022-06-08	Gm	TQ48_GM - 6	9.53776	3.13907	19.6178	310.3	3.78872	33.6394	29.5031	155.111	109.02	28.3318	47.229	1286	39.9029	391.647	112.461	0.589401	687.828	104.534	201.977	22.564	87.7612	15.3237	4.53377	12.8321	1.63474	8.78879	1.52768	3.85086	0.484269	2.94807	0.40197	8.2148	6.27722	1.29924	5.70853	10.5891	2.97556	5.07744	4.30799	16.1721	45.4887
TQ48	lava flow	MainCone	2021-11-01	2021-11-02	2022-06-02	2022-06-08	Gm	TQ48_GM - 7	10.2637	3.48762	15.8052	172.557	1.08674	29.0175	23.64	164.58	102.915	27.722	50.9232	1333.15	38.6719	378.888	121.614	0.61679	743.742	111.069	212.186	23.0023	87.267	14.7791	4.36594	12.2458	1.5518	8.37939	1.44455	3.70454	0.458236	2.91261	0.394673	7.46023	6.615	1.44198	6.43981	11.4665	3.18485	5.51749	4.24693	16.8944	46.5132
TQ48	lava flow	MainCone	2021-11-01	2021-11-02	2022-06-02	2022-06-08	Gm	TQ48_GM - 8	10.224	3.31267	21.0676	353.943	7.52306	38.2775	35.1094	166.213	120.01	29.0874	50.0735	1127.88	40.1051	403.784	117.69	0.613524	668.733	102.638	199.853	22.1139	86.2817	15.2071	4.36077	12.7897	1.64752	8.79924	1.50356	3.93332	0.481198	2.924	0.414968	8.46386	6.57403	1.35274	5.76798	10.7322	2.98877	4.98764	4.50178	15.4953	44.5385
TQ48	lava flow	MainCone	2021-11-01	2021-11-02	2022-06-02	2022-06-08	Gm	TQ48_GM - 9	9.13761	3.1295	22.0444	298.525	44.9598	32.6833	36.438	159.341	107.145	28.3326	44.0586	1255.28	37.5384	372.25	112.052	0.55235	662.468	98.8063	189.742	21.0887	82.0625	14.3509	4.10576	12.112	1.51964	8.28135	1.40749	3.66189	0.458995	2.78197	0.39587	7.80629	6.10294	1.2474	5.38688	10.2954	2.84571	4.83497	4.56469	15.8735	45.9501
TQ48	lava flow	MainCone	2021-11-01	2021-11-02	2022-06-02	2022-06-08	Gm	TQ48_GM - 10	10.8602	2.93757	21.7748	297.941	45.5243	41.4595	45.0872	142.69	112.459	26.8777	43.167	1176.23	35.2691	352.317	102.143	0.530455	593.018	89.8301	174.693	19.5425	75.7309	13.3823	3.96541	11.2156	1.43432	7.84662	1.3364	3.45753	0.416873	2.60842	0.35553	7.56752	5.63199	1.17248	5.58907	9.18965	2.59295	4.58389	5.88442	15.4424	44.8018
TQ52	lava flow	MainCone	2021-11-12	2021-11-14	2022-06-02	2022-06-08	Gm	TQ-52_GM - 1	4.95973	2.80036	21.7853	351.85	18.5151	39.3608	37.2056	171.123	110.973	27.4764	40.5935	1161.8	34.649	331.025	97.9191	0.488746	576.524	90.4675	176.245	19.3419	75.1981	13.399	3.91588	11.2107	1.40855	7.57809	1.31396	3.33063	0.419192	2.48918	0.344947	6.98469	5.41828	1.08744	4.32984	8.95914	2.49465	4.25105	4.96746	15.5462	44.9974
TQ52	lava flow	MainCone	2021-11-12	2021-11-14	2022-06-02	2022-06-08	Gm	TQ-52_GM - 2	7.24369	3.03218	19.5514	362.925	15.2513	39.0065	29.4363	211.331	121.695	28.9413	43.4983	1192.59	36.7952	353.669	109.494	0.536578	627.184	102.184	199.556	21.1357	81.3617	14.0517	4.1413	11.8904	1.48139	8.06542	1.37657	3.54177	0.441218	2.70434	0.367727	7.17756	5.93927	1.23898	4.65508	9.9011	2.80404	4.79938	4.14533	15.7403	44.575
TQ52	lava flow	MainCone	2021-11-12	2021-11-14		2022-06-08	Gm	TQ52_GM - 3
TQ52	lava flow	MainCone	2021-11-12	2021-11-14	2022-06-02	2022-06-08	Gm	TQ-52_GM - 4	7.2686	2.58998	20.2516	306.387	5.9192	34.5089	33.6691	151.351	96.7799	26.8823	34.4502	1318.6	32.1694	305.776	86.6794	0.42493	562.313	84.97	166.616	17.8944	70.3102	12.3872	3.67222	10.4027	1.33501	7.12152	1.22272	3.1509	0.383266	2.39629	0.326738	6.57193	4.91131	1.01855	4.00808	8.09054	2.29011	4.36877	4.71704	16.669	45.6551
TQ52	lava flow	MainCone	2021-11-12	2021-11-14	2022-06-02	2022-06-08	Gm	TQ-52_GM - 5	8.00707	2.65284	30.6302	373.527	103.506	40.2519	49.2247	157.214	102.596	26.6385	37.6377	1029.51	35.3872	332.273	92.2815	0.456095	537.259	87.7922	173.955	19.1061	75.4587	13.6091	4.02661	11.4663	1.46992	7.8985	1.34913	3.45598	0.419057	2.61594	0.342788	7.54206	5.16423	1.0615	4.2895	8.53166	2.38191	4.09508	5.89613	14.4575	44.6603
TQ52	lava flow	MainCone	2021-11-12	2021-11-14	2022-06-02	2022-06-08	Gm	TQ-52_GM - 6	8.20056	2.98299	21.6635	340.701	8.14057	36.4301	29.4811	146.8	108.154	27.1692	42.5226	1115.53	37.2154	355.056	105.185	0.528289	633.874	97.1386	189.445	21.0444	82.0725	14.5099	4.26132	12.0965	1.53214	8.18748	1.40358	3.60656	0.448655	2.68198	0.374519	7.48371	5.88837	1.19339	4.77338	9.68808	2.71705	4.59976	4.62742	15.2634	45.1408
TQ52	lava flow	MainCone	2021-11-12	2021-11-14	2022-06-02	2022-06-08	Gm	TQ-52_GM - 8	9.29551	2.96759	19.8769	317.849	7.03341	34.817	28.8953	158.727	105.427	27.546	44.1169	1172.11	35.9403	343.523	104.054	0.535528	614.139	97.278	191.688	20.5048	79.3148	13.9254	4.04506	11.6011	1.46854	7.98675	1.36922	3.5035	0.429178	2.63655	0.354882	7.15456	5.83371	1.19847	4.97487	9.68422	2.74842	4.87505	4.55135	15.9131	45.3867
TQ52	lava flow	MainCone	2021-11-12	2021-11-14	2022-06-02	2022-06-08	Gm	TQ-52_GM - 9	6.09013	2.84676	23.1806	399.072	47.1758	46.1248	50.0978	174.097	123.878	28.6355	39.3884	1171.73	36.2627	344.288	99.9883	0.496925	621.052	99.184	197.641	20.0538	78.7335	14.0487	4.09158	11.8697	1.4868	8.02807	1.39176	3.57172	0.442921	2.64352	0.363621	7.48974	5.59975	1.12325	4.78859	9.14911	2.53646	3.93257	5.51476	14.9698	44.2756
TQ52	lava flow	MainCone	2021-11-12	2021-11-14	2022-06-02	2022-06-08	Gm	TQ-52_GM - 10	9.59953	2.84803	22.635	334.64	10.4513	43.1085	47.4822	170.787	110.097	26.6453	43.0016	1060.61	35.5464	339.138	97.4182	0.526501	582.924	92.5369	183.184	19.6531	76.8778	13.6688	4.02458	11.5308	1.43694	7.88205	1.3644	3.45365	0.423056	2.5892	0.353444	7.33346	5.44105	1.11732	4.70068	9.06043	2.52189	4.46485	5.65702	15.0327	44.6167
TQ62	bomb	MainCone	2021-12-12	2021-12-12	2022-06-02	2022-06-08	Gm	TQ-62_GM - 1	8.80056	3.12112	24.3336	351.912	58.1649	39.084	50.3153	51.3031	109.811	27.4248	49.8778	1007.39	35.5893	364.004	102.017	0.579125	566.896	89.9669	174.037	19.323	75.5848	13.3649	3.95267	11.364	1.43311	7.72228	1.32705	3.45152	0.428303	2.60793	0.355524	7.6799	5.47699	1.31684	2.63929	9.25893	2.63257	4.78201	5.43594	14.9461	45.6668
TQ62	bomb	MainCone	2021-12-12	2021-12-12	2022-06-02	2022-06-08	Gm	TQ-62_GM - 2	8.42696	3.12796	19.3552	295.927	14.0554	31.1026	35.7933	63.7967	97.22	28.0747	50.2593	1199.53	35.7973	363.671	104.952	0.586368	626.091	100.205	196.757	20.5394	78.7085	13.7048	3.97677	11.3741	1.44085	7.75742	1.33674	3.46329	0.421904	2.60186	0.360881	7.31593	5.6291	1.25691	4.23461	9.98437	2.7858	5.16448	4.148	16.5398	46.7189
TQ62	bomb	MainCone	2021-12-12	2021-12-12	2022-06-02	2022-06-08	Gm	TQ-62_GM - 3	8.55387	3.18153	19.7687	307.965	14.6904	35.6169	42.5251	85.8385	106.309	27.5706	50.5674	1142.95	35.4345	369.248	107.757	0.603768	614.364	98.6852	191.714	20.2874	77.091	13.3823	3.89329	11.1956	1.41571	7.60299	1.31642	3.36421	0.424135	2.62728	0.363731	7.31713	5.63819	1.25692	4.15278	9.93053	2.82927	5.05022	4.83104	15.9659	46.4267
TQ62	bomb	MainCone	2021-12-12	2021-12-12	2022-06-02	2022-06-08	Gm	TQ-62_GM - 4	7.35045	2.89852	20.6014	273.725	8.66821	27.5189	38.0458	85.1777	78.4522	26.2793	43.5927	1209.03	34.1998	358.689	95.0246	0.539251	582.699	88.111	172.027	18.782	72.9125	12.8773	3.81965	10.8001	1.37517	7.39609	1.28889	3.31268	0.417434	2.49343	0.337061	7.37086	5.12141	1.15992	4.21253	9.21489	2.56703	4.84627	4.26634	16.8717	47.8717
TQ62	bomb	MainCone	2021-12-12	2021-12-12	2022-06-02	2022-06-08	Gm	TQ-62_GM - 5	7.586	2.76457	21.6572	350.39	52.8522	38.7559	51.8733	111.986	108.687	27.9001	41.2126	1180.86	37.0717	351.025	91.819	0.504304	555.767	96.2992	188.337	20.8113	81.0589	14.254	4.20194	12.0563	1.49651	8.01709	1.40313	3.57434	0.42759	2.63997	0.367396	7.38031	5.03148	1.02131	3.9368	8.622	2.36704	4.43773	5.48719	15.2159	45.3036
TQ62	bomb	MainCone	2021-12-12	2021-12-12	2022-06-02	2022-06-08	Gm	TQ-62_GM - 6	8.47732	2.91543	28.3324	343.586	39.5345	33.8752	47.5002	85.5174	94.3192	26.8722	48.1608	955.141	38.2424	375.724	98.7774	0.567294	545.413	95.6535	189.681	20.516	80.752	14.4674	4.17069	12.114	1.54887	8.32652	1.42853	3.67741	0.448212	2.7569	0.375185	8.08479	5.39101	1.15653	3.40348	9.29519	2.62037	4.56764	5.52933	14.6159	45.9677
TQ62	bomb	MainCone	2021-12-12	2021-12-12	2022-06-02	2022-06-08	Gm	TQ-62_GM - 7	7.72564	3.07713	21.6604	317.856	31.053	33.3371	41.1819	133.145	97.6931	27.7747	46.7181	1176.41	37.1271	376.243	103.228	0.572129	607.943	97.8086	189.221	20.6919	80.1218	13.9365	4.08275	11.8034	1.49277	8.00458	1.36966	3.60119	0.4415	2.76974	0.370429	7.73855	5.50096	1.22614	4.43688	9.64786	2.72143	4.85444	4.68116	15.8492	46.4219
TQ62	bomb	MainCone	2021-12-12	2021-12-12	2022-06-02	2022-06-08	Gm	TQ-62_GM - 9	7.02698	2.84555	18.4133	299.894	2.30461	31.4348	38.0047	113.529	93.391	27.5962	42.9724	1355.31	35.2047	345.89	96.894	0.523819	615.498	100.941	194.71	20.4806	78.4459	13.6367	4.04884	11.2616	1.42367	7.5588	1.32652	3.39387	0.422938	2.57412	0.354916	7.11262	5.21162	1.1415	4.12891	9.31772	2.62616	4.83349	4.11482	16.8965	46.6606
TQ62	bomb	MainCone	2021-12-12	2021-12-12	2022-06-02	2022-06-08	Gm	TQ-62_GM - 10	7.09084	2.8808	22.0603	309.67	5.97886	30.0844	35.7616	80.0304	88.7943	26.9904	42.2888	1238.78	34.9034	350.761	95.9767	0.538181	611.797	97.9991	194.376	19.391	75.4481	13.4282	3.96371	11.1589	1.40829	7.55063	1.31854	3.39844	0.42422	2.5982	0.354284	7.29611	5.20393	1.20764	4.19796	9.47169	2.65161	4.77699	4.57026	16.3821	46.9255
TQ71	lava flow	EccentricFissure	2021-11-25	2022-02-20	2022-06-02	2022-06-08	Gm	TQ71_GM - 1	6.00407	3.07807	19.4567	378.592	13.8052	38.5551	30.3102	149.43	123.09	28.2596	44.6029	1234	36.4021	347.369	110.516	0.539174	662.225	100.473	194.603	21.2126	81.7373	14.2227	4.10389	11.9037	1.49566	8.02151	1.36582	3.51567	0.433404	2.74329	0.358394	7.18769	5.97574	1.24984	5.37228	10.256	2.8983	4.38198	4.19839	15.9373	44.5158
TQ71	lava flow	EccentricFissure	2021-11-25	2022-02-20	2022-06-02	2022-06-08	Gm	TQ71_GM - 2	9.5142	3.23868	16.3438	371.889	3.0891	44.0507	26.2509	167.013	144.997	28.9823	49.8927	1197.81	37.5548	362.855	121.779	0.596395	726.207	106.427	204.145	22.3687	85.0293	14.564	4.17365	11.9031	1.51278	8.06959	1.4061	3.63299	0.450101	2.7516	0.375607	7.18278	6.55071	1.34522	5.90889	10.9688	3.04347	4.98631	4.06242	15.3423	43.5378
TQ71	lava flow	EccentricFissure	2021-11-25	2022-02-20	2022-06-02	2022-06-08	Gm	TQ71_GM - 3	9.18651	3.26829	19.5079	379.093	3.6498	41.7683	28.8947	191.782	134.5	28.8974	48.5025	1135.58	40.4773	382.731	121.14	0.575789	702.263	112.141	215.338	23.8106	91.7607	15.8809	4.57367	13.0641	1.66166	8.9449	1.51031	3.89919	0.475207	2.93254	0.413566	7.90837	6.58958	1.3467	5.62218	11.327	3.14862	4.8438	4.65067	14.9784	43.9246
TQ71	lava flow	EccentricFissure	2021-11-25	2022-02-20	2022-06-02	2022-06-08	Gm	TQ71_GM - 4	8.27313	3.18689	18.1175	330.318	5.2665	39.7069	25.8289	131.587	132.283	28.1969	47.9202	1166.68	38.2277	357.421	116.675	0.566412	663.197	109.194	212.448	22.5089	86.1166	14.7099	4.18314	12.2727	1.54854	8.36525	1.42633	3.698	0.467501	2.75552	0.374838	7.38175	6.26199	1.31823	5.82934	10.9849	3.10543	4.79212	4.37736	15.5469	44.5101
TQ71	lava flow	EccentricFissure	2021-11-25	2022-02-20	2022-06-02	2022-06-08	Gm	TQ71_GM - 5	7.86869	2.90759	27.0231	328.483	40.2413	38.5393	42.275	121.841	108.282	26.1834	39.9606	1133.24	35.757	337.383	100.963	0.480999	572.256	92.1537	181.22	20.004	77.686	13.7333	4.06595	11.7163	1.48092	8.00544	1.36496	3.47953	0.430089	2.64407	0.36297	7.5046	5.53634	1.22024	4.61167	9.45483	2.66823	4.22645	5.364	15.1423	44.5545
TQ71	lava flow	EccentricFissure	2021-11-25	2022-02-20	2022-06-02	2022-06-08	Gm	TQ71_GM - 6	10.4136	3.02365	19.1227	381.221	6.0128	43.542	33.0513	128.05	134.465	27.6466	46.8081	1139.43	36.2368	351.471	110.113	0.577803	657.113	97.7351	190.517	20.8155	80.3011	13.9638	4.07487	11.6454	1.49368	7.97746	1.35336	3.53055	0.438535	2.61022	0.366574	7.24472	6.00484	1.23222	5.48686	10.0184	2.81634	4.94381	4.84116	15.0039	44.1421
TQ71	lava flow	EccentricFissure	2021-11-25	2022-02-20	2022-06-02	2022-06-08	Gm	TQ71_GM - 7	3.85051	2.76438	20.5877	372.368	9.29805	51.6409	65.4547	117.745	126.952	26.3496	38.7969	1126.2	34.7057	326.943	97.0226	0.453363	608.77	93.8586	207.17	19.6381	76.1383	13.2943	3.90662	11.2071	1.4398	7.58319	1.29448	3.32436	0.405161	2.45486	0.348715	6.89335	5.32819	1.06252	4.5152	8.95323	2.49151	4.01684	6.62203	14.2235	44.1348
TQ71	lava flow	EccentricFissure	2021-11-25	2022-02-20	2022-06-02	2022-06-08	Gm	TQ71_GM - 8	5.89975	2.83719	20.6961	382.817	7.9837	38.6679	27.5261	159.618	113.14	27.0618	39.7599	1212	36.1849	343.127	99.7903	0.475303	614.773	94.062	184.729	20.4321	79.9405	13.9873	4.08277	11.741	1.51084	7.97351	1.3386	3.49885	0.423885	2.60641	0.353685	7.30279	5.595	1.13409	4.71895	9.29097	2.56085	4.22319	4.75455	15.6291	44.7185
TQ71	lava flow	EccentricFissure	2021-11-25	2022-02-20	2022-06-02	2022-06-08	Gm	TQ71_GM - 10	8.24434	3.10335	27.0507	366.294	32.6844	35.2333	32.4391	144.391	118.048	26.4861	45.1515	947.486	37.4099	351.128	103.466	0.549256	601.398	95.1314	193.678	20.3099	79.6011	14.1744	4.0317	11.9092	1.52231	8.12667	1.38628	3.58305	0.447488	2.69872	0.375022	7.65262	5.55646	1.25809	5.35828	9.49782	2.6824	4.35432	5.00541	14.3511	44.9341
TQ75	lava flow	EccentricFissure	2021-12-04	2022-02-20	2022-06-02	2022-06-08	Gm	TQ75_GM - 1	8.01378	3.14142	13.0797	238.548	0.912949	31.8931	16.2644	205.442	110.61	27.8895	48.1542	1556.72	34.5588	350.56	119.138	0.578954	737.937	108.647	213.84	21.7786	81.8742	13.53	4.04024	11.1064	1.40865	7.45318	1.27376	3.29238	0.405516	2.51383	0.347127	6.70305	6.41258	1.34463	5.54025	11.2881	3.16255	5.21405	3.22203	17.744	45.7951
TQ75	lava flow	EccentricFissure	2021-12-04	2022-02-20	2022-06-02	2022-06-08	Gm	TQ75_GM - 2	8.80079	3.26248	21.5424	328.23	2.68896	34.1465	26.3714	145.745	114.847	28.266	42.8431	1198.99	39.8266	383.794	111.754	0.51993	656.062	108.299	230.947	23.204	90.61	16.0556	4.63184	13.1532	1.66632	8.77486	1.50089	3.83446	0.486092	2.88649	0.393786	8.10026	6.1915	1.26725	5.1331	10.3317	2.8577	4.62292	4.89913	15.1708	44.8896
TQ75	lava flow	EccentricFissure	2021-12-04	2022-02-20	2022-06-02	2022-06-08	Gm	TQ75_GM - 3	9.62428	3.12971	18.2884	390.121	2.83487	42.2956	39.3518	207.993	128.629	29.1438	45.3902	1300.97	37.7647	379.275	116.217	0.565708	668.229	105.547	208.674	22.2027	85.6116	14.6558	4.30511	12.2358	1.5452	8.22848	1.41652	3.62809	0.449305	2.70539	0.390663	7.73476	6.33858	1.29377	5.55677	10.7803	3.01949	4.77782	4.38056	15.6849	44.3282
TQ75	lava flow	EccentricFissure	2021-12-04	2022-02-20	2022-06-02	2022-06-08	Gm	TQ75_GM - 4	10.2793	3.22191	18.8295	278.814	3.48988	32.0454	22.6486	167.803	113.098	27.5208	45.4671	1262.85	36.9671	357.828	113.093	0.553913	658.936	105.54	211.901	22.0075	84.0406	14.5573	4.21618	11.9115	1.50935	8.11304	1.35645	3.58982	0.446501	2.72618	0.369767	7.28684	6.06888	1.28689	5.56288	10.4812	2.95304	4.98323	4.33064	15.9552	45.7158
TQ75	lava flow	EccentricFissure	2021-12-04	2022-02-20	2022-06-02	2022-06-08	Gm	TQ75_GM - 5	9.93779	3.1419	20.1855	418.627	10.4104	45.5313	52.7214	190.326	127.059	29.2063	42.2156	1270.93	35.857	350.655	107.175	0.521883	622.123	100.753	207.241	21.1736	81.4846	14.0633	4.06526	11.6541	1.45941	7.83285	1.33771	3.49025	0.424147	2.66375	0.36162	7.26056	5.87346	1.24608	5.07196	10.0497	2.82033	4.5335	5.23722	15.6428	44.1777
TQ75	lava flow	EccentricFissure	2021-12-04	2022-02-20	2022-06-02	2022-06-08	Gm	TQ75_GM - 6	7.81761	3.42497	16.2091	310.846	3.01859	33.5318	19.828	173.378	121.618	28.2434	49.0515	1266.46	40.0369	387.161	123.693	0.589138	728.618	116.341	228.87	24.3424	92.1797	15.8347	4.61229	13.0024	1.64081	8.65288	1.47876	3.82346	0.464905	2.89508	0.401496	7.63933	6.71711	1.41365	5.79481	11.5922	3.2323	5.02213	3.88974	16.0272	45.1728
TQ75	lava flow	EccentricFissure	2021-12-04	2022-02-20	2022-06-02	2022-06-08	Gm	TQ75_GM - 7	9.79622	3.30298	16.1021	302.464	6.80165	33.476	19.9974	191.781	113.24	28.958	46.2397	1319.5	38.9275	380.844	118.711	0.572238	688.869	116.319	271.009	23.3345	88.6737	15.1515	4.48687	12.7016	1.60715	8.50939	1.44537	3.70445	0.460517	2.81616	0.385481	7.6115	6.52395	1.33822	5.25765	11.0285	3.10107	4.78137	3.96924	16.583	45.4275
TQ75	lava flow	EccentricFissure	2021-12-04	2022-02-20	2022-06-02	2022-06-08	Gm	TQ75_GM - 8	9.0986	2.91361	20.3317	335.965	5.10388	35.7529	30.6185	154.047	109.915	27.4808	42.6386	1244.53	36.4977	355.987	106.019	0.538766	632.835	97.5672	194.41	20.8467	81.0371	14.14	4.10747	11.8125	1.51624	8.03148	1.35505	3.51622	0.419951	2.64784	0.36064	7.43131	5.78562	1.19478	4.78297	9.68995	2.73294	4.50325	4.80129	15.8448	45.1083
TQ75	lava flow	EccentricFissure	2021-12-04	2022-02-20	2022-06-02	2022-06-08	Gm	TQ75_GM - 9	10.006	3.33561	14.4731	262.031	3.44819	33.4659	17.5282	158.298	121.069	28.2157	49.8348	1395.28	38.4179	382.863	122.561	0.583171	739.681	112.329	215.622	22.4661	86.8383	14.483	4.20111	12.009	1.49037	7.91188	1.33735	3.45456	0.437614	2.66144	0.36421	7.0729	6.40217	1.34936	5.79772	11.2498	3.13702	5.25424	3.62841	16.4689	45.4051
TQ75	lava flow	EccentricFissure	2021-12-04	2022-02-20	2022-06-02	2022-06-08	Gm	TQ75_GM - 10	8.69573	3.26022	18.256	356.619	7.72474	35.3082	25.6784	163.882	113.944	28.836	44.5923	1205.55	39.2327	372.294	113.541	0.5369	654.53	108.436	237.016	23.0205	88.9184	15.5323	4.60154	12.929	1.62186	8.60755	1.45451	3.77726	0.451585	2.82651	0.385479	7.54628	6.2478	1.258	5.08323	10.7641	2.97736	4.73149	4.15175	15.9045	44.9291
TQ74	lava flow	MainCone	2021-11-25	2022-02-20		2022-06-09	Gm	TQ74_GM - 1
TQ74	lava flow	MainCone	2021-11-25	2022-02-20	2022-06-02	2022-06-09	Gm	TQ-74_GM - 2	8.48037	2.76603	21.2493	338.303	10.9584	34.4636	29.2571	150.223	108.501	27.3735	37.949	1243.83	35.1663	329.04	97.5356	0.461291	594.908	91.9114	180.574	20.0986	78.2634	14.0379	4.17115	11.3039	1.47313	7.77153	1.30918	3.37142	0.423372	2.56233	0.355953	7.05627	5.39008	1.12726	4.55261	9.06845	2.52112	4.54128	4.66325	15.4201	45.1681
TQ74	lava flow	MainCone	2021-11-25	2022-02-20	2022-06-02	2022-06-09	Gm	TQ-74_GM - 3	8.74488	2.99851	20.4709	354.976	10.7694	35.8533	29.3944	166.005	112.439	27.5881	41.8577	1153.46	36.4807	345.402	104.09	0.508021	620.175	94.5788	186.095	20.6949	80.8182	14.2296	4.204	11.7745	1.50813	8.01984	1.36586	3.53532	0.437875	2.62402	0.364949	7.25635	5.7497	1.15694	4.80888	9.5808	2.68898	4.70744	4.48513	15.3788	44.9266
TQ74	lava flow	MainCone	2021-11-25	2022-02-20	2022-06-02	2022-06-09	Gm	TQ-74_GM - 4	10.2181	3.27096	18.9567	364.872	6.86335	39.8726	29.3024	158.247	139.185	29.9011	48.3185	1074.4	40.4358	377.238	121.223	0.589088	670.292	111.347	216.282	23.8474	91.7576	16.0873	4.49013	12.9754	1.66704	8.89857	1.52969	3.88219	0.490396	2.95932	0.407092	7.75281	6.60977	1.36835	6.02951	11.0363	3.06696	5.04563	4.43936	14.694	44.1345
TQ74	lava flow	MainCone	2021-11-25	2022-02-20	2022-06-02	2022-06-09	Gm	TQ-74_GM - 5	10.0863	3.15071	18.0435	360.535	#VALUE!	40.9224	32.3646	185.643	128.11	28.2697	41.8233	1227.92	36.1812	343.592	106.317	0.512	645.653	96.4798	187.866	20.7967	80.6003	14.1327	4.15758	11.6554	1.47786	7.97311	1.35679	3.47563	0.430198	2.65659	0.362676	7.07118	5.8734	1.23459	4.94616	9.86896	2.7326	4.71783	4.5519	15.1893	44.453
TQ74	lava flow	MainCone	2021-11-25	2022-02-20	2022-06-02	2022-06-09	Gm	TQ-74_GM - 6	8.57871	2.63547	22.5302	383.119	2.8977	36.4613	31.9452	147.661	105.67	27.1428	37.4141	1118.9	35.621	335.203	91.8255	0.463861	529.874	86.5053	171.475	19.3402	76.8014	14.0994	4.02885	11.5599	1.48281	7.99308	1.3572	3.48815	0.425465	2.53839	0.359423	7.35901	5.24391	1.07195	4.16746	8.61879	2.35988	4.34238	5.00191	15.3062	44.864
TQ74	lava flow	MainCone	2021-11-25	2022-02-20	2022-06-02	2022-06-09	Gm	TQ-74_GM - 7	8.72975	2.8206	18.7681	319.914	3.62686	34.56	25.626	162.078	111.877	28.0823	38.7242	1300.96	35.4529	333.978	99.9177	0.467661	613.688	92.6441	182.027	20.2508	78.76	13.9346	4.16701	11.688	1.45742	7.89435	1.333	3.37153	0.421949	2.55193	0.349825	6.99514	5.5799	1.14797	4.63282	9.23303	2.56814	4.65657	4.1843	16.0735	45.1023
TQ74	lava flow	MainCone	2021-11-25	2022-02-20	2022-06-02	2022-06-09	Gm	TQ-74_GM - 8	8.72665	2.73387	22.3766	358.626	5.7899	35.9592	32.0266	165.099	112.114	27.8695	38.1343	1268.56	35.9303	335.485	99.183	0.455537	603.766	94.0194	183.769	20.4076	79.6725	14.2519	4.28506	11.7293	1.48106	8.03249	1.362	3.4821	0.428253	2.62601	0.353577	7.26142	5.54789	1.15966	4.5578	9.34894	2.55772	4.48367	4.67151	15.6519	44.7883
TQ74	lava flow	MainCone	2021-11-25	2022-02-20	2022-06-02	2022-06-09	Gm	TQ-74_GM - 9	9.28271	2.97389	23.3056	363.167	4.81692	37.3727	32.0201	142.679	117.807	27.7239	45.4763	1007.19	37.2223	351.909	105.789	0.542773	609.369	96.2052	189.252	21.0563	82.0887	14.6622	4.16021	12.0899	1.5566	8.3499	1.41456	3.62727	0.447604	2.69534	0.375197	7.51755	5.84934	1.20851	5.16931	9.78378	2.77474	4.83664	4.91732	14.918	44.5431
TQ74	lava flow	MainCone	2021-11-25	2022-02-20	2022-06-02	2022-06-09	Gm	TQ-74_GM - 10	9.67248	3.05898	20.1921	355.597	#VALUE!	40.1609	33.1373	177.651	125.03	27.912	46.0133	1080.36	37.0305	351.453	108.005	0.558802	614.058	98.558	191.52	21.257	82.1543	14.373	4.2001	11.8179	1.52048	8.14633	1.39026	3.6056	0.448066	2.7118	0.37338	7.33555	5.98236	1.25892	5.20145	9.98523	2.79425	4.81365	4.87377	14.9825	44.3511
TQ64	lava flow	MainCone	2021-12-10	2021-12-13	2022-06-02	2022-06-09	Gm	TQ64_GM - 1	9.75701	3.26271	14.8904	310.802	4.85136	33.8356	31.1433	147.865	112.891	28.6803	47.8523	1394.96	36.8392	368.927	117.722	0.598923	705.037	107.511	207.761	22.5571	85.5108	14.6193	4.30243	11.8467	1.51918	8.1058	1.39551	3.61412	0.450778	2.74701	0.373155	7.2629	6.56216	1.36816	5.56944	11.3258	3.15174	5.32875	3.97026	16.8087	45.4325
TQ64	lava flow	MainCone	2021-12-10	2021-12-13	2022-06-02	2022-06-09	Gm	TQ64_GM - 2	9.48311	3.32213	14.2623	272.89	4.73162	30.1068	27.3726	175.074	98.3413	27.4214	48.5729	1408.79	37.2866	364.062	116.522	0.586663	714.576	111.38	215.71	23.3863	89.063	15.0526	4.46127	12.2806	1.55104	8.32586	1.41977	3.69439	0.451419	2.74947	0.386206	7.3467	6.5328	1.3677	5.42444	11.4605	3.14826	5.41026	4.0501	17.0065	45.8032
TQ64	lava flow	MainCone	2021-12-10	2021-12-13	2022-06-02	2022-06-09	Gm	TQ64_GM - 3	9.18466	3.03739	28.7338	394.43	71.015	40.4202	52.3945	129.832	111.107	27.784	43.7491	1030.04	41.289	382.933	109.641	0.535065	605.643	105.86	208.501	23.5504	92.6848	16.3289	4.76801	13.5536	1.71741	9.31258	1.57172	4.01858	0.504699	2.95654	0.407752	8.54588	6.22099	1.25727	4.979	10.5951	2.8759	4.32459	6.06023	13.6391	44.0753
TQ64	lava flow	MainCone	2021-12-10	2021-12-13	2022-06-02	2022-06-09	Gm	TQ64_GM - 4	9.80744	3.52081	22.1988	335.074	23.4747	33.9904	37.5906	150.801	102.935	27.7911	47.3781	1168.06	41.3482	396.477	117.803	0.581507	692.136	111.882	217.505	24.2115	93.4629	16.4186	4.71877	13.5353	1.71372	9.16629	1.59267	4.05108	0.500591	3.12347	0.4252	8.34034	6.68524	1.37594	5.09698	11.5027	3.15646	4.89032	5.05714	15.1724	44.885
TQ64	lava flow	MainCone	2021-12-10	2021-12-13	2022-06-02	2022-06-09	Gm	TQ64_GM - 5	10.1972	3.63046	17.2726	333.149	1.71255	36.0189	32.8177	110.033	112.732	28.3892	54.1638	1057	43.7729	419.316	126.199	0.65186	670.23	121.089	235.43	26.2811	101.137	17.5536	4.95761	14.2519	1.80061	9.62258	1.65187	4.28426	0.526251	3.18501	0.440137	8.66834	7.0871	1.48964	5.56715	12.4061	3.46973	5.31874	4.79451	15.2303	45.0649
TQ64	lava flow	MainCone	2021-12-10	2021-12-13	2022-06-02	2022-06-09	Gm	TQ64_GM - 6	8.60567	2.84436	22.8434	255.912	41.2264	27.8243	32.0403	86.6908	84.5676	25.9699	41.5194	1303.7	35.3245	337.761	99.7839	0.483652	639.328	97.6828	191.388	20.6313	80.033	14.0687	4.289	11.5042	1.47433	7.86885	1.35597	3.45899	0.4313	2.58254	0.359304	7.24184	5.54235	1.20468	4.40524	9.83544	2.7203	4.67928	5.16307	15.859	46.3932
TQ64	lava flow	MainCone	2021-12-10	2021-12-13	2022-06-02	2022-06-09	Gm	TQ64_GM - 7	9.4969	3.11527	21.6432	293.482	8.23238	30.6894	33.3706	135.353	95.9252	26.9547	45.9277	1201.93	38.829	380.471	113.375	0.574691	655.517	105.303	205.647	22.6737	87.2903	15.4771	4.47238	12.6596	1.59245	8.66594	1.47952	3.85145	0.479023	2.90276	0.397349	8.11124	6.37379	1.33497	5.2724	11.062	3.07975	5.03454	4.85918	15.6804	45.9446
TQ64	lava flow	MainCone	2021-12-10	2021-12-13		2022-06-09	Gm	TQ64_GM - 8
TQ64	lava flow	MainCone	2021-12-10	2021-12-13	2022-06-02	2022-06-09	Gm	TQ64_GM - 9	10.4073	3.17615	24.186	400.505	8.20663	49.5955	62.9121	134.201	131.131	28.0621	48.4277	872.688	40.3729	393.278	113.814	0.580581	565.043	104.472	205.516	22.7825	88.9161	15.817	4.48517	13.1192	1.66632	9.02609	1.5368	3.93917	0.486332	3.00563	0.408482	8.64572	6.4793	1.32383	5.18038	10.8427	3.00362	4.55273	6.92882	13.3834	43.5727
TQ64	lava flow	MainCone	2021-12-10	2021-12-13	2022-06-02	2022-06-09	Gm	TQ64_GM - 10	9.51742	3.27286	17.509	291.259	22.0142	31.1194	30.3387	124.756	101.466	27.7545	46.7214	1337.21	38.5866	373.881	115.359	0.581971	687.794	109.323	210.588	23.209	89.3664	15.4514	4.51588	12.5176	1.59508	8.60781	1.48384	3.81497	0.467734	2.8793	0.385011	7.69599	6.4472	1.36131	5.47144	11.2683	3.10788	5.18297	4.21519	16.6487	45.6414
IG2611L2	lava flow	MainCone	2021-11-26	2021-11-26	2022-06-02		Gm	IG2611L2_GM - 1	7.44275	3.12851	25.0937	429.111	17.6668	40.949	38.361	129	123.779	28.4978	41.961	1025.5	38.9937	367.173	104.062	0.530984	593.782	97.258	191.782	21.6076	84.6979	15.2061	4.43338	12.6417	1.61289	8.70823	1.49211	3.76515	0.460971	2.87909	0.38842	8.08282	5.83479	1.45058	5.66876	9.92222	2.76973	4.27503	5.25302	14.7627	44.3118
IG2611L2	lava flow	MainCone	2021-11-26	2021-11-26	2022-06-02		Gm	IG2611L2_GM - 2	8.91067	3.2296	18.9	379.036	7.57737	37.6689	28.3443	125.882	117.179	27.8946	45.3689	1187.49	37.4304	352.896	109.5	0.550049	676.527	102.866	199.173	22.0592	84.6055	14.7584	4.4121	12.2102	1.55701	8.38826	1.42068	3.65745	0.455527	2.77881	0.371889	7.41611	6.06656	1.68181	5.68355	10.5338	2.94155	4.84294	4.4925	15.8062	44.3715
IG2611L2	lava flow	MainCone	2021-11-26	2021-11-26	2022-06-02		Gm	IG2611L2_GM - 3	8.74985	2.92275	18.8715	379.962	1.83721	37.5419	30.0823	120.571	109.765	27.7864	41.7605	1192.34	36.8959	357.052	100.132	0.497999	612.336	94.6828	185.577	21.0423	83.3084	14.4224	4.30403	11.9355	1.53932	8.10486	1.41139	3.58639	0.439541	2.74078	0.364968	7.57091	5.74171	1.30099	4.84911	9.69159	2.66872	4.73027	4.67718	15.6257	44.7129
IG2611L2	lava flow	MainCone	2021-11-26	2021-11-26	2022-06-02		Gm	IG2611L2_GM - 4	7.48408	2.7882	19.8744	382.604	2.32162	36.8205	30.8885	40.1012	112.162	27.8193	38.2116	1287.4	35.1426	335.55	98.4269	0.465721	619.394	91.7006	179.659	20.2836	78.4422	13.8751	4.08545	11.4566	1.45722	7.85932	1.32634	3.43239	0.412968	2.57832	0.35022	7.07788	5.58998	1.31144	6.34758	9.44148	2.59194	4.38674	4.64135	16.1254	44.6721
IG2611L2	lava flow	MainCone	2021-11-26	2021-11-26	2022-06-02		Gm	IG2611L2_GM - 5	2.81294	3.01066	22.9229	349.313	15.5175	34.5326	32.2778	170.29	102.498	26.6195	43.4586	1098.5	36.582	344.105	101.196	0.505497	589.977	94.8692	184.818	20.6426	80.1405	14.2733	4.15687	11.8336	1.49743	8.07311	1.38247	3.57374	0.435794	2.61576	0.36483	7.481	5.62281	1.38694	6.53552	9.66559	2.68749	4.48143	4.86174	15.5609	45.8008
IG2611L2	lava flow	MainCone	2021-11-26	2021-11-26	2022-06-02		Gm	IG2611L2_GM - 6	6.35391	2.90941	20.9168	396.017	4.9905	44.0917	44.7773	147.078	117.156	26.6856	39.3645	1110.28	36.7643	344.775	99.844	0.489516	598.517	94.6234	186.085	20.8463	81.3698	14.5411	4.1956	11.9328	1.52605	8.20132	1.38814	3.59666	0.43722	2.66801	0.364427	7.40539	5.62599	1.45205	6.53271	9.48884	2.63058	4.12448	5.96004	14.7915	44.2814
IG2611L2	lava flow	MainCone	2021-11-26	2021-11-26	2022-06-02		Gm	IG2611L2_GM - 7	7.19679	2.78167	28.2535	375.398	25.2692	35.8753	36.2901	173.106	101.843	27.0878	37.5574	1077.29	38.2457	354.154	93.8771	0.465398	557.969	92.1719	182.99	20.8058	82.1265	15.1632	4.43005	12.5798	1.58712	8.57327	1.45882	3.6912	0.448058	2.77559	0.37577	7.94237	5.34804	1.21028	5.48093	9.07991	2.51518	4.18171	5.41198	14.9259	44.8152
IG2611L2	lava flow	MainCone	2021-11-26	2021-11-26	2022-06-02		Gm	IG2611L2_GM - 8	4.21185	3.11646	17.6674	363.285	#VALUE!	37.1082	25.5359	189.512	115.045	27.72	47.3748	1193.96	37.5686	355.708	111.157	0.55849	667.51	104.254	201.491	22.2524	85.2374	14.8886	4.34162	12.2123	1.53739	8.31297	1.41438	3.65515	0.448725	2.77377	0.3842	7.29414	6.17326	1.34196	5.63444	10.6144	2.9644	5.00571	4.14532	15.9375	44.5462
IG2611L2	lava flow	MainCone	2021-11-26	2021-11-26	2022-06-02		Gm	IG2611L2_GM - 9	5.84855	3.19048	22.4051	375.323	5.98308	36.1811	30.907	125.473	117.237	28.0776	43.7194	1060.83	38.604	366.267	108.179	0.536511	620.871	100.855	196.866	22.0301	85.5492	15.0602	4.40991	12.5902	1.58638	8.60973	1.46131	3.77721	0.462824	2.85066	0.380823	7.77187	6.00546	1.57361	7.46248	10.3988	2.88262	4.56791	4.69134	15.3067	45.2164
IG2611L2	lava flow	MainCone	2021-11-26	2021-11-26	2022-06-02		Gm	IG2611L2_GM - 10	8.17741	3.06589	19.7393	365.49	#VALUE!	35.1084	28.3514	165.738	106.531	27.2183	41.3428	1245.5	38.0111	355.825	104.998	0.507869	645.778	101.214	198.215	22.1804	85.6093	14.9733	4.36545	12.4289	1.56887	8.41086	1.41576	3.66087	0.442601	2.67798	0.372548	7.35085	5.86141	1.33997	5.63035	10.1211	2.80211	4.71581	4.45216	16.1265	44.953
TQ65	bomb	MainCone	2021-12-13	2021-12-14	2022-06-02	2022-06-09	Gm	TQ65_GM - 1	6.65163	2.85596	20.4631	344.829	17.2144	37.3432	40.4825	106.77	95.1033	26.6838	37.3318	1302.05	37.3372	345.91	94.199	0.484645	564.779	99.1547	193.893	21.4488	83.5765	14.8164	4.34668	12.2899	1.52955	8.22763	1.39038	3.55024	0.446639	2.6529	0.37162	7.34269	5.40781	1.18868	4.33566	9.80157	2.6965	4.44138	5.20565	15.9838	45.1319
TQ65	bomb	MainCone	2021-12-13	2021-12-14	2022-06-02	2022-06-09	Gm	TQ65_GM - 2	7.322	2.99684	23.393	423.924	14.8456	44.6315	49.0695	56.3263	114.138	27.596	41.4865	1068.29	41.5725	375.506	101.182	0.496731	517.774	105.457	210.747	23.4739	93.1305	16.5723	4.70115	13.6496	1.73813	9.19631	1.57635	4.00982	0.495496	2.96685	0.401911	8.25487	5.77446	1.11436	3.70709	9.81176	2.68816	4.08773	5.88273	14.031	43.7776
TQ65	bomb	MainCone	2021-12-13	2021-12-14	2022-06-02	2022-06-09	Gm	TQ65_GM - 3	5.70501	3.0664	21.1652	394.41	8.04874	39.6777	41.5525	76.0074	108.109	27.8606	41.1426	1231.2	40.0653	375.182	100.569	0.498794	616.941	104.927	205.769	23.1387	90.9427	16.0176	4.6635	13.2432	1.67981	8.95385	1.53573	3.8588	0.48345	2.84996	0.391909	7.97829	5.78287	1.2322	2.75287	10.309	2.84764	4.33296	5.34203	15.1798	44.5004
TQ65	bomb	MainCone	2021-12-13	2021-12-14		2022-06-09	Gm	TQ65_GM - 4
TQ65	bomb	MainCone	2021-12-13	2021-12-14		2022-06-09	Gm	TQ65_GM - 6
TQ65	bomb	MainCone	2021-12-13	2021-12-14	2022-06-02	2022-06-09	Gm	TQ65_GM - 8	8.83454	3.02981	21.38	438.748	75.7125	48.26	57.6299	115.091	122.259	29.2882	44.5753	1105.93	35.1115	366.675	109.96	0.548783	582.496	92.5515	180.703	19.6789	76.1531	13.5299	3.93627	11.0414	1.43846	7.69405	1.33333	3.47296	0.414021	2.53509	0.36645	7.59356	5.92201	1.23683	4.28118	9.90881	2.81319	4.43306	5.80418	15.0149	43.2271
TQ65	bomb	MainCone	2021-12-13	2021-12-14	2022-06-02	2022-06-09	Gm	TQ65_GM - 9	5.83526	2.81642	18.4872	305.088	5.91695	30.5238	34.2243	168.243	84.9741	26.0304	34.7222	1379.93	37.3177	343.125	89.2446	0.436502	627.541	102.913	202.286	21.8228	84.3963	14.8711	4.37254	12.2139	1.5351	8.27624	1.41534	3.57201	0.443261	2.73191	0.370686	7.19659	5.10677	1.08687	4.24584	9.48459	2.57828	4.51636	4.6935	16.2013	46.0835
TQ65	bomb	MainCone	2021-12-13	2021-12-14	2022-06-02	2022-06-09	Gm	TQ65_GM - 10	7.1585	2.98222	24.9397	394.936	11.3219	39.6379	46.3655	135.393	99.8623	26.5633	39.2701	1112.67	39.1292	362.237	91.6221	0.470426	577.447	99.3738	196.8	22.3049	86.3967	15.4999	4.50403	12.8434	1.62851	8.69705	1.49548	3.79915	0.459076	2.80413	0.384028	7.93763	5.29608	1.09646	3.80302	9.69927	2.66259	4.20087	5.83	14.7229	45.155
TQ51	lava flow	MainCone	2021-10-24	2021-11-13	2022-06-02	2022-06-09	Gm	TQ51_GM - 1	8.62706	2.50188	25.7096	343.298	17.0591	39.3463	41.8804	112.761	103.681	27.0487	39.5785	1084.16	36.7416	361.639	91.4708	0.493032	532.125	96.5511	202.67	19.247	77.2042	14.0395	4.18049	11.9453	1.50123	8.16722	1.37794	3.51988	0.43792	2.61298	0.367415	7.82227	5.21091	1.01325	4.03942	8.40859	2.24013	4.13146	6.19575	13.9919	45.4806
TQ51	lava flow	MainCone	2021-10-24	2021-11-13	2022-06-02	2022-06-09	Gm	TQ51_GM - 2	9.84869	3.32597	16.665	244.083	2.30133	32.9869	25.6727	154.662	103.436	26.7265	48.1373	1204.83	36.8801	380.981	114.866	0.582511	674.437	106.09	206.36	21.1633	81.3493	13.9784	4.14411	11.5684	1.46896	8.04768	1.34775	3.56523	0.44095	2.74931	0.383624	7.58079	6.25338	1.33855	5.22983	10.6124	2.96017	5.08734	4.50635	16.1582	46.1066
TQ51	lava flow	MainCone	2021-10-24	2021-11-13	2022-06-02	2022-06-09	Gm	TQ51_GM - 3	9.29462	3.21069	17.3475	266.573	14.3042	29.3603	21.8158	163.648	98.3339	27.3648	44.3028	1354.13	35.5849	364.977	110.275	0.546417	671.055	100.661	194.365	20.7118	79.0549	13.7575	4.11577	11.3465	1.42741	7.7398	1.31609	3.46295	0.432217	2.61874	0.356115	7.33973	5.89652	1.242	5.03782	10.0154	2.81778	5.00124	3.74591	16.9423	46.0775
TQ51	lava flow	MainCone	2021-10-24	2021-11-13	2022-06-02	2022-06-09	Gm	TQ51_GM - 4	10.0284	3.45526	16.8551	328.359	45.4316	35.4137	38.9116	164.334	115.307	27.6746	53.1385	1139.72	35.4751	380.795	118.832	0.658088	607.339	100.977	194.392	20.4443	77.6281	13.3522	3.81926	11.0554	1.39024	7.71181	1.32206	3.49209	0.435922	2.71106	0.367848	7.33295	6.33246	1.40312	5.6311	10.7235	3.04579	5.33598	3.88413	16.4456	45.7621
TQ51	lava flow	MainCone	2021-10-24	2021-11-13	2022-06-02	2022-06-09	Gm	TQ51_GM - 6	10.1209	3.03835	21.5935	327.397	52.6002	35.836	38.1819	121.075	106.411	26.7248	46.3245	1079.83	35.3307	369.883	104.152	0.577421	576.712	91.3282	179.106	19.3306	75.0371	13.4352	3.9125	11.1152	1.42737	7.72802	1.31839	3.41966	0.427841	2.57861	0.364941	7.68936	5.69694	1.23488	4.81449	9.36808	2.6251	4.75028	4.96455	15.5094	45.2057
TQ51	lava flow	MainCone	2021-10-24	2021-11-13	2022-06-02	2022-06-09	Gm	TQ51_GM - 8	10.0669	3.20246	21.6792	325.292	23.8867	37.0462	36.598	166.413	112.331	26.8276	51.528	1026.41	36.5946	387.752	116.859	0.63225	674.649	100.699	192.24	20.3965	77.7267	13.6667	4.05612	11.4115	1.44521	7.9141	1.34909	3.52029	0.445321	2.71453	0.37295	7.75687	6.24518	1.37056	5.21601	10.5991	2.98409	5.02525	4.90265	14.8272	45.4704
TQ51	lava flow	MainCone	2021-10-24	2021-11-13	2022-06-02	2022-06-09	Gm	TQ51_GM - 9	9.58343	3.11625	19.7163	366.936	24.1478	40.865	48.509	138.903	116.692	28.9053	50.5779	1007.08	37.3598	394.976	109.244	0.598381	611.487	106.128	214.418	20.3092	79.2771	14.0968	4.01907	11.9266	1.50241	8.033	1.3904	3.57838	0.44702	2.74597	0.37625	7.93571	5.99773	1.26243	4.99886	9.90588	2.76139	4.94943	5.26966	14.9014	44.8406
TQ51	lava flow	MainCone	2021-10-24	2021-11-13	2022-06-02	2022-06-09	Gm	TQ51_GM - 10	10.9355	3.42198	18.608	281.477	8.38811	34.8539	32.183	150.926	113.6	28.507	52.2544	1048.14	38.6249	399.437	119.779	0.629277	629.92	121.585	238.723	22.2005	85.006	14.7799	4.23273	12.315	1.52917	8.33129	1.43123	3.70836	0.467136	2.80358	0.398311	7.71431	6.49899	1.42587	5.59825	10.859	3.02948	5.15874	4.44174	15.6358	45.6912
TQ40BIS	lava flow	MainCone	2021-10-24	2021-10-26	2022-06-02	2022-06-09	Gm	TQ40_GM - 2	8.68909	3.00852	21.5016	329.435	13.2211	33.6075	37.7614	146.087	101.57	27.3363	46.1572	1119.71	36.9211	372.067	101.809	0.557678	596.87	97.8818	195.01	20.1331	78.5084	13.9541	4.11433	11.8005	1.50088	8.22279	1.38621	3.61654	0.451554	2.76114	0.383643	7.93815	5.70177	1.24777	4.94236	10.0063	2.77179	4.77117	5.01825	15.4845	46.2448
TQ40BIS	lava flow	MainCone	2021-10-24	2021-10-26	2022-06-02	2022-06-09	Gm	TQ40_GM - 3	6.08006	2.92449	19.0103	292.126	9.29569	31.5271	34.1128	127.374	95.7686	27.0926	45.7247	1154.85	36.3265	366.379	102.913	0.548195	585.251	98.3575	197.735	20.0078	77.7323	13.8238	4.09735	11.5907	1.47612	8.03382	1.37005	3.54602	0.443985	2.72991	0.373861	7.82953	5.68619	1.24298	4.97601	9.72213	2.71904	4.65589	4.61154	16.1182	46.3888
TQ40BIS	lava flow	MainCone	2021-10-24	2021-10-26	2022-06-02	2022-06-09	Gm	TQ40_GM - 4	8.08983	2.84476	20.4778	354.427	24.389	35.9468	39.7534	112.675	109.029	28.9817	42.4462	1269.27	34.0722	334.052	94.4228	0.511911	588.777	95.5751	191.481	19.252	75.5617	13.5591	3.96539	11.0815	1.41863	7.64446	1.293	3.36293	0.417069	2.54526	0.353461	7.16451	5.26195	1.12678	4.76356	8.93541	2.47748	4.66241	4.57678	16.033	45.3682
TQ40BIS	lava flow	MainCone	2021-10-24	2021-10-26	2022-06-02	2022-06-09	Gm	TQ40_GM - 5	8.47739	3.28972	20.6974	351.81	16.3334	34.6252	37.4347	127.445	107.482	28.7209	48.6047	1124.04	37.2432	382.669	109.894	0.591774	575.802	105.746	210.627	20.7849	80.8068	14.3015	4.11442	11.887	1.49997	8.2592	1.41535	3.68073	0.465032	2.8164	0.392418	8.09716	6.10124	1.32295	5.35523	10.3579	2.89981	4.97996	4.37826	16.1677	45.5088
TQ40BIS	lava flow	MainCone	2021-10-24	2021-10-26		2022-06-09	Gm	TQ40bis_GM - 6
TQ40BIS	lava flow	MainCone	2021-10-24	2021-10-26	2022-06-02	2022-06-09	Gm	TQ40_GM - 7	9.51578	3.02351	24.1622	315.121	29.829	36.1477	41.449	112.991	99.1081	26.7335	46.6044	967.345	39.4751	383.968	99.457	0.577771	538.17	101.194	202.103	21.5369	84.474	15.079	4.35241	12.7976	1.621	8.77284	1.47073	3.81392	0.470724	2.85524	0.395196	8.3719	5.64119	1.22119	4.83124	9.85009	2.717	4.66216	5.87974	14.6804	45.5622
TQ40BIS	lava flow	MainCone	2021-10-24	2021-10-26	2022-06-02	2022-06-09	Gm	TQ40_GM - 9	7.27964	2.86975	27.0122	349.405	28.0242	35.5458	43.4798	112.167	97.2678	27.5907	39.1519	1115.12	37.7456	365.242	88.2833	0.476164	533.26	101.775	210.316	19.8747	78.8299	14.4332	4.28152	12.4072	1.58461	8.51365	1.44784	3.68947	0.461241	2.76151	0.380334	8.41445	5.12505	1.09821	4.40685	8.89297	2.45122	4.15366	5.67969	14.945	45.5277
TQ40BIS	lava flow	MainCone	2021-10-24	2021-10-26	2022-06-02	2022-06-09	Gm	TQ40_GM - 10	8.66643	3.11988	16.6944	331.379	28.3185	37.8017	41.7712	124.87	111.713	28.8033	47.5607	1284.89	31.8138	333.52	105.019	0.567745	571.09	103.533	203.386	18.8396	71.6554	12.4053	3.57256	10.1947	1.29882	6.9736	1.20738	3.1774	0.401597	2.43629	0.341336	6.78366	5.78347	1.265	5.23822	9.87244	2.80548	5.07468	4.44074	16.9812	45.0254
TQ40bis_Pl	lava flow	MainCone	2021-10-24	2021-10-26		2022-06-09	Pl	TQ40bis_Pl - 1
TQ40bis_Pl	lava flow	MainCone	2021-10-24	2021-10-26		2022-06-09	Pl	TQ40bis_Pl - 2
TQ40bis_Pl	lava flow	MainCone	2021-10-24	2021-10-26		2022-06-09	Pl	TQ40bis_Pl - 3
TQ40bis_Pl	lava flow	MainCone	2021-10-24	2021-10-26		2022-06-09	Pl	TQ40bis_Pl - 4
TQ40bis_Pl	lava flow	MainCone	2021-10-24	2021-10-26		2022-06-09	Pl	TQ40bis_Pl - 5
TQ40bis_Pl	lava flow	MainCone	2021-10-24	2021-10-26		2022-06-09	Pl	TQ40bis_Pl - 6
TQ40bis_Pl	lava flow	MainCone	2021-10-24	2021-10-26		2022-06-09	Pl	TQ40bis_Pl - 7
TQ40bis_Pl	lava flow	MainCone	2021-10-24	2021-10-26		2022-06-09	Pl	TQ40bis_Pl - 8_rim
[truncated: 13 more columns]

## Sheet: DataS2
Data S2. Whole rock geochemistry for the 2021 eruption at Cumbre Vieja rift, La Palma, from this study, (7), and (22). Major elements in wt% oxides; trace elements in ppm unless otherwise specified (low abundance highly siderophile elements Os, Ir, Ru, Pt, Pd, Re; (22)); LOI loss on ignition. Data from this study were analyzed by solution ICP-OES for major elements and ICP-MS for trace elements.
Reference	Sample		UTM coordinates (28R)			Type of eruptive product, eruption vent and date						Whole rock analysis
Citation	Name		Longitude (E)	Latitude (N)		Type	Vent*	Days since eruption onset (0-85)	Date of eruption	Date of sampling		SiO2	TiO2	Al2O3	Fe2O3T	MnO	MgO	CaO	Na2O	K2O	P2O5	Total	Alkalis	LOI	Li	B	Sc	Be	V	Cr	Co	Ni	Cu	Zn	Ga	Ge	As	Se	Rb	Sr	Y	Zr	Nb	Mo	Ag	In	Sn	Sb	Cs
Ubide et al 2023 (this study)	TQ4		217356	3169318		lava flow	MainCone	1	2021-09-20	2021-09-22		43.97	3.892	14.92	13.34	0.202	6.11	11.07	4.33	1.78	1.1	100.4	6.11	-0.35			23	3	340	80	40	110	80	110	23	1.3	< 5		36	1243	31.8	350	90.2	4	< 0.5	0.1	18	0.7	0.4
Ubide et al 2023 (this study)	TQ9		216915	3169340		lava flow	MainCone	6	2021-09-25	2021-09-25		43.88	3.8	14.97	13.71	0.199	6.74	10.9	4.22	1.8	0.94	100.7	6.02	-0.46			25	3	335	190	66	110	100	120	23	1	< 5		35	1239	31	324	90	4	< 0.5	< 0.2	3	< 0.5	< 0.5
Ubide et al 2023 (this study)	TQ17		214168	3168056		lava flow	MainCone	13	2021-10-02	2021-10-06		44.42	3.629	14.36	12.99	0.197	7.34	11.35	3.96	1.67	0.88	100.3	5.63	-0.49			27	3	341	250	44	150	100	110	22	1.4	< 5		36	1147	28.9	324	84.8	6	< 0.5	0.1	23	0.6	0.4
Ubide et al 2023 (this study)	TQ38		219162	3169461		lava flow	MainCone	34	2021-10-23	2021-10-24		44.3	3.627	13.95	13.88	0.194	7.79	11.24	3.79	1.61	0.79	100.4	5.4	-0.75			28	3	340	350	52	160	100	130	23	1	< 5		33	1057	27	283	81	3	< 0.5	< 0.2	3	< 0.5	< 0.5
Ubide et al 2023 (this study)	TQ40		218538	3168056		lava flow	MainCone	35	2021-10-24	2021-10-24		44.25	3.527	13.88	13.2	0.188	7.66	11.57	3.83	1.51	0.77	100.2	5.34	-0.17			28	2	344	330	56	170	120	100	21	1.2	< 5		32	1037	26	287	73.5	3	< 0.5	0.1	2	0.3	0.3
Ubide et al 2023 (this study)	TQ52		214086	3167679		lava flow	MainCone	54	2021-11-12	2021-11-14		44.01	3.66	13.82	13.52	0.186	8.09	12.15	3.49	1.39	0.8	100.6	4.88	-0.56			31	2	360	350	60	180	110	100	21	1.5	< 5		29	1025	26.5	274	71.1	3	< 0.5	0.1	3	0.3	0.3
Ubide et al 2023 (this study)	TQ64		214796	3167074		lava flow	MainCone	82	2021-12-10	2021-12-13		44.24	3.483	13.53	12.9	0.187	7.53	12.14	3.57	1.45	0.82	99.26	5.02	-0.59			28	2	352	280	60	160	110	100	22	1.4	< 5		31	1100	27.5	282	77.1	3	< 0.5	0.1	2	0.2	0.4
Day et al 2022	LP21-02		218111	3168570		lava flow	MainCone	1	2021-09-20	2021-09-20		44.0718	3.85725	15.2596	13.3403	0.2082	5.66615	10.2902	4.52895	1.86295	1.0294	100.115	6.3919	-0.561945	10.0478	4.16003	20.6761	2.83587	301.738	51.5965	40.7704	43.4824	72.3818	119.063	24.962	2.27191		0.36388	39.5599	1234.38	34.6044	371.341	98.4919	4.53663					0.475657
Day et al 2022	LP21-04		217882	3169120		lava flow	MainCone	2	2021-09-21	2021-09-22		43.4888	3.9185	14.9047	13.6011	0.209	6.08415	10.5829	4.3217	1.76735	1.04805	99.9263	6.08905	-0.750728	15.3808	4.04862	35.0053	2.95542	323.079	77.892	45.55	53.1145	80.2733	136.668	26.5397	2.47938		0.494989	80.4268	1584.9	40.8153	371.456	96.9976	4.40244					1.63128
Day et al 2022	LP21-34		217985	3169139		lava flow	MainCone	2	2021-09-21	2021-09-27		43.7005	3.79525	14.2788	13.683	0.2041	7.0947	10.7126	4.05095	1.6922	0.87835	100.09	5.74315	-0.641711	6.93376	3.75736	19.7664	2.4728	314.819	168.865	45.3235	88.0523	91.1197	116.198	22.6097	2.03218		0.270771	32.1275	974.93	28.8092	333.691	91.4847	3.38955					0.374413
Day et al 2022	LP21-12A		216047	3169163		lava flow	MainCone	3	2021-09-22	2021-09-23		43.7895	3.9243	14.9794	13.5934	0.2113	6.01875	10.6003	4.36675	1.7895	1.064	100.337	6.15625	-0.590406	10.2998	3.98198	23.3417	2.83118	318.012	75.4064	43.3464	52.2662	81.6272	123.063	25.2124	2.2958		0.423191	39.6539	1257.72	36.2478	365.909	95.3947	4.33599					0.479682
Day et al 2022	LP21-24		217047	3169466		lava flow	MainCone	6	2021-09-25	2021-09-25		43.5501	3.7507	14.368	13.4262	0.20385	6.7232	10.6004	4.14975	1.72045	0.9141	99.4067	5.8702	-0.561964	9.3397	3.98677	23.9884	2.62522	310.411	157.424	44.5796	73.0113	89.8989	111.901	23.5022	2.1234		0.28246	34.2121	1101.16	33.3029	347.007	89.8589	4.16694					0.368038
Day et al 2022	LP21-22		218043	3168125		lava flow	MainCone	6	2021-09-25	2021-09-25		43.295	4.0111	14.6835	13.8316	0.208	6.4219	10.7912	4.1869	1.719	1.0645	100.213	5.9059	-0.430134	9.67788	3.82008	24.3447	2.68702	317.23	94.3906	44.2145	57.1975	81.7564	120.867	24.3806	2.25472		0.333024	41.0557	1240.06	35.8586	354.384	92.208	4.19415					0.548918
Day et al 2022	LP21-31		219003	3169032		lava flow	MainCone	6	2021-09-25	2021-09-26		43.0571	3.7754	14.2494	13.3858	0.20135	6.56025	10.6351	4.10725	1.69045	0.92285	98.5849	5.7977	-0.508178	10.5497	4.03955	27.0973	2.76491	318.662	140.99	46.0881	73.727	90.2777	121.975	25.1022	2.25051		0.342934	45.1976	1243.47	35.5664	359.737	92.4602	4.34248					0.635682
Day et al 2022	LP21-33		217895	3169128		lava flow	MainCone	6	2021-09-25	2021-09-26		43.6207	3.77535	14.373	13.3877	0.20435	6.73395	10.7949	4.14585	1.71835	0.91725	99.6714	5.8642	-0.668648	9.40819	3.99548	23.0311	2.60205	300.654	135.281	44.4471	75.1516	89.5642	112.277	23.212	2.11383		0.286231	36.2059	1123.49	33.149	342.76	89.6096	4.18888					0.40339
Day et al 2022	LP21-36		215837	3169321		lava flow	MainCone	7	2021-09-26	2021-09-27		43.801	3.7684	14.3342	13.4157	0.20295	6.9272	10.7874	4.1014	1.71095	0.8952	99.9444	5.81235	-0.662008	7.61059	4.15451	20.8491	2.61042	316.186	164.689	45.8103	83.6041	90.1731	120.02	22.9363	2.11446		0.284728	33.6749	1065.26	30.4058	339.496	91.4873	3.36046					0.369809
Day et al 2022	LP21-37		219002	3169049		lava flow	MainCone	8	2021-09-27	2021-09-28		43.8748	3.7468	14.2415	13.4674	0.20145	7.1482	10.7651	4.06695	1.69865	0.8827	100.094	5.7656	-0.702663	9.2584	4.12939	26.4206	2.5144	319.123	203.492	46.0182	90.534	93.2617	123.512	23.4237	2.13533		0.300991	43.344	1157.5	32.1454	336.889	88.693	3.31002					0.58675
Day et al 2022	LP21-39		215935	3169361		lava flow	MainCone	9	2021-09-28	2022-09-30		43.388	3.68585	14.0186	13.255	0.19905	7.18475	10.6951	3.9712	1.66665	0.8571	98.9213	5.63785	-0.542097	8.21133	3.77295	22.5951	2.50397	318.739	177.731	45.1048	84.3838	92.5049	117.338	22.5272	1.99304		0.280428	41.7301	1083.93	29.3359	329.619	89.1704	3.28366					0.562895
Day et al 2022	LP21-40					lava flow	MainCone	10	2021-09-29	2021-09-30		43.6631	3.7542	14.0302	13.6664	0.2027	7.39955	10.7972	3.96515	1.64575	0.8489	99.9732	5.6109	-0.6	6.91723	3.93094	21.7786	2.50677	312.832	210.783	46.7361	96.9146	91.4526	116.224	22.0139	2.00882		0.285618	33.2901	1019.06	29.1037	325.595	87.4109	3.17799					0.389067
Day et al 2022	LP21-43		219000	3169314		lava flow	MainCone	12	2021-10-01	2021-10-01		43.7206	3.6686	13.9157	13.3865	0.2009	7.5576	10.7716	3.95545	1.6503	0.834	99.6613	5.60575	-0.666945	10.259	3.76983	29.0663	2.50648	321.339	243.938	48.9065	106.697	97.6882	124.739	23.5287	2.14086		0.31257	51.8266	1204.46	32.4172	326.77	86.3523	3.16005					0.773306
Day et al 2022	LP21-49		217940	3169224		lava flow	MainCone	13	2021-10-02	2021-10-02		43.7009	3.6618	13.8748	13.4966	0.2014	7.67845	10.7272	3.91645	1.6495	0.8259	99.7331	5.56595	-0.663815	7.50889	3.64916	20.5705	2.48464	310.243	222.308	47.4727	107.093	91.3004	114.087	22.191	2.04805		0.316247	31.9259	984.61	28.6904	314.145	84.7931	3.19553					0.340071
Day et al 2022	LP21-50		219044	3169316		lava flow	MainCone	13	2021-10-02	2021-10-03		43.8041	3.632	13.8803	13.3111	0.19925	7.68595	10.7252	3.92345	1.65425	0.81585	99.6316	5.5777	-0.653282	9.02922	3.65111	26.4808	2.43148	307.757	229.234	46.4878	99.4193	104.033	114.626	22.3878	2.06355		0.290605	41.4808	1105.11	30.7203	320.117	85.6517	3.18954					0.522124
Day et al 2022	LP21-52		215158	3167984		lava flow	MainCone	17	2021-10-06	2021-10-07		43.7085	3.60385	13.7652	13.3486	0.19805	7.79895	10.7227	3.8772	1.6161	0.796	99.4352	5.4933	-0.574713	7.93893	3.81324	23.8167	2.43241	319.636	322.477	50.2871	126.772	95.4093	116.003	22.3657	2.09071		0.27177	36.0784	1029.27	28.863	322.177	85.6732	3.23591					0.415077
Day et al 2022	LP21-57		216539	3168688		lava flow	MainCone	17	2021-10-06	2021-10-26		44.1975	3.5179	13.6823	13.3039	0.1951	8.0825	10.9374	3.7559	1.5217	0.7431	99.9372	5.2776	-0.597491	9.45517	3.53849	25.266	2.54704	308.129	171.287	45.1758	79.3798	87.7964	112.548	23.5254	2.12409		0.232082	38.5826	1145.87	33.2472	339.151	87.4922	4.0548					0.463052
Day et al 2022	LP21-58					lava flow	MainCone	18	2021-10-07	2021-10-26		44.0085	3.61145	13.8296	13.4098	0.1992	7.77555	10.9848	3.87075	1.60225	0.8074	100.099	5.473	-0.585152
Day et al 2022	LP21-55		215064	3170221		lava flow	MainCone	19	2021-10-18	2021-10-25		44.0341	3.5214	13.5696	13.3467	0.19525	8.1431	10.9633	3.7498	1.5166	0.7384	99.7782	5.2664	-0.674931	8.85327	3.43982	27.4892	2.29379	312.082	332.963	50.9858	131.501	95.8605	110.436	22.6776	2.00979		0.234573	35.6012	984.461	30.3195	303.978	77.4514	3.79368					0.462402
Day et al 2022	LP21-54M*		215677	3170672		lava flow	MainCone	32	2021-10-21	2021-10-25		44.2783	3.5276	13.7169	13.2044	0.1869	8.0887	10.985	3.7275	1.5066	0.7433	99.9652	5.2341	-0.77	8.4325	3.49077	24.0005	2.33806	305.253	322.072	65.1452	123.771	95.8568	115.845	22.1159	2.11384			29.8764	932.149	28.6074	295.783	77.1582	4.8525					0.266648
Day et al 2022	LP21-56		215354	3170512		lava flow	MainCone	32	2021-10-21	2021-10-25		44.0896	3.5512	13.5819	13.3747	0.1959	8.096	11.0633	3.7002	1.5004	0.7417	99.8949	5.2006	-0.590366	9.14323	3.36522	31.8234	2.23142	309.898	324.448	51.6704	133.584	94.7509	111.925	23.081	2.00466		0.234941	41.9446	1026.42	30.7663	299.552	77.173	3.77473					0.632811
Day et al 2022	LP21-60		218739	3168090		lava flow	MainCone	36	2021-10-25	2021-10-26		43.7292	3.5563	13.455	13.3411	0.19355	8.07955	11.0879	3.68025	1.46705	0.7413	99.3312	5.1473	-0.64435	8.63024	3.417	27.6128	2.22898	306.488	300.652	49.628	124.261	103.565	109.271	22.4568	1.97774		0.21664	35.0092	988.673	29.995	295.301	76.1187	3.66196					0.45894
Day et al 2022	JDLP2106		216539	3168688		bomb	MainCone	37	2021-10-26	2021-10-26															6.64096	3.44888	20.2804	2.16585	305.623	329.096	49.7565	129.518	95.6938	101.84	21.1266	1.91633		0.23652	22.2683	885.56	28.1535	291.131	75.7638	3.50413					0.131364
Day et al 2022	LP21-65					lava flow	MainCone	38	2021-10-27	2022-10-28		43.9802	3.6232	13.4778	13.5271	0.196	8.2034	11.2886	3.6575	1.4503	0.7402	100.144	5.1078	-0.759814
Day et al 2022	LP21-63		216481	3168395		lava flow	MainCone	39	2021-10-28	2021-10-28		44.0939	3.6278	13.5708	13.6528	0.196	8.2	11.288	3.6893	1.4703	0.7567	100.546	5.1596	-0.692042	7.44113	3.28183	24.0145	2.16902	321.622	309.896	51.2613	127.631	101.178	109.063	22.3909	1.93688		0.224267	26.8843	914.591	29.4882	291.341	75.0266	3.60999					0.206935
Day et al 2022	LP21-68		216494	3168359		lava flow	MainCone	42	2021-10-31	2021-11-01		44.0841	3.6688	13.6388	13.6638	0.19565	8.0874	11.4001	3.6867	1.46865	0.77365	100.668	5.15535	-0.334001	8.06623	3.19188	28.396	2.15576	323.407	293.379	51.0079	130.667	99.9692	117.057	22.1525	1.99768		0.30058	36.7631	1026.65	28.945	289.278	76.0763	2.83437					0.455586
Day et al 2022	LP21-71		216892	3168177		lava flow	MainCone	43	2021-11-01	2021-11-02		43.9939	3.6567	13.5187	13.6181	0.19645	8.15685	11.4064	3.63555	1.45225	0.7659	100.401	5.0878	-0.334448	5.68909	3.41066	20.9328	2.17245	321.159	266.953	49.1254	119.967	106.898	109.113	20.979	1.8961		0.27782	27.4988	862.921	25.5653	286.238	77.7823	2.84055					0.317968
Day et al 2022	LP21-75		214516	3167235		lava flow	MainCone	52	2021-11-10	2021-11-12		43.245	3.64755	13.0677	13.5917	0.19245	8.43685	11.6978	3.43575	1.36215	0.77845	99.4555	4.7979	-0.486743	8.08221	3.31053	27.7358	2.23074	329.264	306.299	50.5269	122.686	102.113	117.234	22.8134	2.07082		0.310567	40.5517	1021.32	28.7787	290.51	76.5736	3.00432					0.571485
Day et al 2022	LP21-77		214418	3167210		lava flow	MainCone	57	2021-11-15	2021-11-15		43.8443	3.6927	13.3485	13.833	0.19415	8.4032	11.6228	3.50355	1.3896	0.7667	100.599	4.89315	-0.278746	7.94274	3.29813	29.1086	2.06182	330.454	337.472	50.6636	130.826	105.282	116.097	22.3276	2.06782		0.31776	36.4709	1030.41	28.6581	270.464	72.5003	2.73731					0.486915
Day et al 2022	LP21-81		214135	3167402		lava flow	MainCone	57	2021-11-15	2021-12-02		43.3065	3.6727	13.1954	13.6567	0.192	8.2418	11.5508	3.4933	1.3764	0.7593	99.445	4.8697	-0.587475	7.15452	2.98878	29.0888	2.05746	328.748	315.464	50.5688	129.424	133.847	117.285	21.8833	2.00296		0.327993	31.8788	990.085	27.6826	273.468	74.6762	2.81487					0.361348
Day et al 2022	LP21-78		213729	3170230		lava flow	MainCone	65	2021-11-23	2021-11-26		43.3207	3.6717	13.2568	13.6624	0.1927	8.21855	11.5373	3.5165	1.39295	0.7739	99.5434	4.90945	-0.592014	7.12745	3.14632	25.8711	2.11812	337.592	320.757	52.422	132.231	111.299	115.028	21.6429	1.99349		0.316672	29.4012	977.702	28.043	280.814	75.3914	2.82275					0.327027
Day et al 2022	LP21-79		215241	3170400		lava flow	MainCone	65	2021-11-23	2021-11-26		43.4487	3.66695	13.2644	13.7084	0.193	8.3614	11.629	3.4863	1.38495	0.7741	99.9172	4.87125	-0.301003	6.99331	3.13257	26.8018	2.08164	339.366	296.716	52.3806	136.035	105.462	115.659	21.4745	2.01802		0.305324	30.0136	979.846	27.4805	277.213	73.6667	2.7644					0.325548
Day et al 2022	LP21-80		217699	3167985		lava flow	EccentricFissure	67	2021-11-25	2021-12-02		43.245	3.64755	13.0677	13.5917	0.19245	8.43685	11.6978	3.43575	1.36215	0.77845	99.4555	4.7979	-0.475771	6.2433	3.13051	22.2032	2.00354	324.449	290.515	50.7578	136.461	198.767	109.015	19.7167	1.91228		0.31555	25.4804	903.711	27.7163	266.353	72.1414	2.74873					0.291368
Day et al 2022	LP21-91*		213249	3170142		lava flow	MainCone	70	2021-11-28	2021-12-26		43.6998	3.6652	13.3595	13.5257	0.1854	8.2501	11.8158	3.4992	1.3836	0.7961	100.18	4.8828	-0.511889	8.89569	2.82312	31.4563	2.24607	328.774	309.034	81.8765	132.689	112.728	120.038	22.8017	2.24746			34.5582	1093.7	30.8239	285.342	76.5101	3.79345					0.473897
Day et al 2022	LP21-81.5		215145	3170353		lava flow	MainCone	73	2021-12-01	2021-12-03		43.5769	3.679	13.279	13.6846	0.1938	8.3562	11.6995	3.5394	1.3907	0.7823	100.181	4.9301	-0.397293	6.30492	3.16846	21.1758	2.00418	322.893	294.735	48.8578	129.05	134.564	109.64	20.3842	1.93867		0.309031	24.708	835.911	26.7543	267.852	73.5915	2.82662					0.284379
Day et al 2022	LP21-82		219247	3169470		lava flow	MainCone	73	2021-12-01	2021-12-01		43.4029	3.62785	13.2455	13.4486	0.1911	8.14815	11.6929	3.51495	1.3944	0.7892	99.4555	4.90935	-0.258978	7.28959	3.48438	24.8501	2.15998	336.872	277.25	50.1653	114.305	117.098	113.32	22.3241	2.12202		0.358699	33.2304	997.892	29.6104	288.624	79.006	3.05364					0.425755
Day et al 2022	LP21-88*		213250	3170198		lava flow	MainCone	74	2021-12-02	2021-12-18		43.7557	3.639	13.3517	13.4656	0.18585	8.3983	11.6003	3.4997	1.3898	0.77815	100.064	4.8895	-0.48558
Day et al 2022	LP21-83		219099	3169580		lava flow	MainCone	75	2021-12-03	2021-12-03		43.3743	3.647	13.2858	13.4731	0.1923	8.0978	11.6957	3.5568	1.41	0.7942	99.527	4.9668	-0.521059	6.96278	3.3818	26.4411	2.14456	327.798	259.733	49.1522	117.551	123.487	116.375	22.3317	2.07408		0.332947	33.653	1030.37	29.6116	289.592	78.857	2.95811					0.422252
Day et al 2022	LP21-84		219417	3169318		lava flow	MainCone	75	2021-12-03	2021-12-04		43.6279	3.67	13.4021	13.545	0.1938	8.04975	11.6767	3.61585	1.4376	0.8052	100.024	5.05345	-0.560224	6.7706	3.38341	23.1292	2.16355	333.531	278.507	49.2914	120.688	112.37	113.535	21.5682	2.00541		0.329397	29.8669	950.837	28.2212	280.96	77.9624	2.92929					0.352512
Day et al 2022	LP21-86*		218990	3169563		lava flow	MainCone	75	2021-12-03	2021-12-11		43.6919	3.65555	13.3696	13.4348	0.18585	8.19955	11.8246	3.53725	1.3981	0.79585	100.093	4.93535	-0.606856	8.08621	2.69818	29.1137	2.22492	327.686	304.665	69.4368	127.55	111.684	117.853	22.398	2.20904			31.908	1028.21	30.4948	281.773	76.5251	4.1333					0.368801
Day et al 2022	LP21-89*					lava flow	MainCone	76	2021-12-04	2021-12-18		43.6878	3.62575	13.3011	13.3925	0.18385	8.473	11.5645	3.49205	1.3796	0.7738	99.8739	4.87165	-0.591245
Day et al 2022	LP21-85		216774	3168091		lava flow	EccentricFissure	77	2021-12-05	2021-12-05		43.9316	3.6883	13.5021	13.6245	0.19545	7.9972	11.8397	3.6184	1.45895	0.80665	100.663	5.07735	-0.611154	9.38073	3.48191	32.1447	2.21731	323.332	256.121	47.9647	109.377	119.454	119.989	22.7271	2.13958		0.36601	48.9755	1160.12	32.051	293.217	79.6798	2.96216					0.767264
Day et al 2022	LP21-87*		215708	3167727		lava flow	MainCone	77	2021-12-05	2021-12-16		44.004	3.6653	13.6699	13.3836	0.1883	7.932	11.6707	3.6652	1.4789	0.8238	100.482	5.1441	-0.450306
Day et al 2022	LP21-90*		214795	3167080		lava flow	MainCone	82	2021-12-10	2021-12-19		43.2909	3.63385	13.4355	13.117	0.184	7.7879	11.6206	3.6417	1.4431	0.8225	98.9771	5.0848	-0.531622
Day et al 2022	LP21-92*		219801	3168402		bomb	MainCone			2021-12-27		43.3927	3.6475	13.5304	13.2271	0.1858	7.7668	11.6267	3.6078	1.4585	0.8269	99.2702	5.0663	-0.565747	9.57679	3.91878	30.5578	2.67418	359.319	300.293	87.942	130.86	121.93	132.699	24.8976	2.47901			36.219	1161.94	34.3144	324.821	90.5727	4.90437					0.393051
Day et al 2022	LP21-93*		219965	3168410		bomb	MainCone	85	2021-12-13	2021-12-27		42.2578	3.0963	11.4904	13.7125	0.1859	11.3272	11.0724	3.24055	1.29985	0.77555	98.4584	4.5404	-0.0726744	8.76819	1.85437	27.2134	2.08426	299.718	491.106	85.6704	312.929	113.267	133.242	22.9155	2.33862			37.1694	1089.02	29.7974	241.871	77.9342	4.47362					0.450041
Day et al 2022	LP21-94*		220219	3168676		bomb	MainCone	85	2021-12-13	2021-12-27		41.7799	3.95425	14.9871	14.7402	0.21225	10.2799	9.9858	2.21	1.04495	0.82495	100.019	3.25495	-0.686788	12.0483	5.79887	25.6272	2.9338	309.108	558.982	71.9901	213.616	76.4553	123.548	23.907	2.49857			26.6507	846.78	35.6274	354.052	103.258	3.05061					0.515777
Day et al 2022	SNLP 26 Oct 2pm Lapilli					lapilli	MainCone			2021-11-21															8.36121	3.48773	26.6197	2.27907	320.352	264.33	50.3695	116.972	101.102	111.421	22.7848	2.07199		0.353622	30.8371	989.91	30.9157	308.859	79.955	4.03719					0.320968
Day et al 2022	SNLP Uppermost Ash					ash	MainCone			2021-11-21															8.1276	3.14117	27.6412	2.13194	307.362	327.884	48.7806	127.158	95.2792	105.359	21.5873	1.93678		0.352893	31.9936	949.563	29.0962	285.349	73.2002	3.69309					0.389471
Day et al 2022	SNLP Middle Ash+Lapilli					ash_lapilli	MainCone			2021-11-21															8.52878	3.45824	22.967	2.41131	305.188	241.457	48.7102	114.016	86.15	108.433	21.6024	2.03961		0.344626	30.3875	985.185	30.2829	311.23	81.2915	3.98461					0.287975
Day et al 2022	SNLP Penultimate Ash					ash	MainCone			2021-11-21															8.18051	3.36679	24.7185	2.20855	299.163	287.515	46.2476	105.745	88.103	105.95	21.3418	1.91187		0.332247	33.9021	981.432	28.7798	292.203	76.1072	3.81868					0.390413
Day et al 2022	SNLP First Ash Layer					ash	MainCone			2021-11-21															9.35947	3.72141	30.9262	2.45626	311.569	242.48	46.0857	98.0379	92.3331	110.252	23.029	2.08016		0.302999	42.3375	1082.4	32.0528	335.809	85.0899	4.10405					0.637314
Day et al 2022	LP2021 Sed Pumice					xenopum (white)	MainCone			2021-11-21															12.2966	2.83769	6.80365	2.96682	2.42906	0.687413	0.228651	0.243075	4.20338	11.9985	20.8458	1.33403		0.398485	19.862	169.521	42.0769	402.47	120.589	0.563419					0.0360064
Day et al 2022	LP2021 Sed Pumice					xenopum (white)	MainCone			2021-11-21															12.5165	2.8304	7.78719	2.99496	2.47706	0.979505	0.236456	0.294656	4.27148	12.063	20.7829	1.36424		0.487277	19.7228	169.211	41.6796	402.48	119.136	0.553312					0.0359544
Day et al 2022	LP2021 LPP					lpp (grey)	MainCone			2021-11-21															39.265	21.9095	5.64322	8.65539	47.3129	7.38291	3.70868	2.80393	5.1318	108.937	33.1389	1.21736		0.438728	173.077	1447.97	21.5809	901.67	164.492	3.14855					3.3697
Day et al 2022	LP2021 PP					pp (grey)	MainCone			2021-11-21															41.5652	10.4988	4.55264	8.56391	41.6043	1.45424	2.9427	0.642966	3.5669	106.631	33.3102	1.25938		0.430298	161.799	1663	23.3968	848.452	166.72	1.72161					1.82571
Pankhurst et al 2022	CAN_LLP_0001		217932	3169152		lava flow	MainCone	2	2021-09-21	2021-09-21		43.7	3.89	14.98	13.28	0.2	6.04	10.49	4.38	1.8	1.03	99.79	6.18	0	10.147		25.644	2.595	344.208	81.417	43.41	52.692	84.916	139.041	24.892				36.713	1155.13	36.826	353.407	87.246	5.286			2.935		0.386
Pankhurst et al 2022	CAN_LLP_0002		216093	3169180		lava flow	MainCone	2	2021-09-21	2021-09-21		43.77	3.91	14.92	13.08	0.2	5.94	10.44	4.39	1.79	1.02	99.46	6.18	0	10.113		24.343	2.608	335.761	79.375	41.886	50.959	84.643	138.659	24.741				37.293	1176.27	36.01	350.464	87.113	4.371			3.257		0.392
Pankhurst et al 2022	CAN_LLP_0003		216015	3169179		lava flow	MainCone	3	2021-09-22	2021-09-22		43.67	3.88	15.04	13.22	0.2	6.08	10.56	4.42	1.8	1.03	99.9	6.22	0	9.997		25.009	2.571	341.307	80.746	42.396	52.286	81.255	139.999	24.832				37.498	1155.26	36.479	351.532	87.079	4.2			2.881		0.395
Pankhurst et al 2022	CAN_LLP_0004		216021	3169193		lava flow	MainCone	4	2021-09-23	2021-09-23		43.36	3.94	14.51	13.15	0.19	6.43	10.73	4.21	1.73	1	99.28	5.94	0.03	9.582		27.584	2.509	347.931	111.494	44.435	61.014	82.908	138.797	24.55				36.013	1114.69	36.22	340.542	83.974	4.042			2.888		0.38
Pankhurst et al 2022	CAN_TLP_0009		mobile collection on north side of volcano, within 5km of vent			tephra	MainCone	3	2021-09-22	2021-09-22		44.43	3.72	15.47	12.58	0.2	5.32	9.6	4.8	1.97	1.13	99.22	6.77	0	11.005		19.558	2.74	304.938	84.846	39.651	51.368	89.815	139.563	25.247				41.616	1231.78	36.381	365.989	91.78	4.897			2.779		0.433
Pankhurst et al 2022	CAN_TLP_0008		217952	3169790		tephra	MainCone	3	2021-09-22	2021-09-22		43.93	3.83	15.07	12.99	0.2	5.76	10.06	4.53	1.87	1.07	99.31	6.4	0	10.646		22.871	2.653	332.511	101.244	41.694	56.315	86.34	142.949	25.153				39.384	1189.98	36.381	362.144	89.878	4.505			2.759		0.412
Pankhurst et al 2022	CAN_TLP_0011		215180	3173924		tephra	MainCone	6	2021-09-25	2021-09-25		44.66	3.69	15.73	12.2	0.19	5.3	9.46	4.86	2.02	1.02	99.13	6.88	0	11.232		19.747	2.774	314.736	89.214	40.459	54.969	97.246	139.909	24.936				44.28	1229.57	35.801	369.157	95.443	5.242			2.928		0.468
Vent*: for literature data, we inferred eruption vent based on eruption date and coordinates. We note Day et al 2022 sample LP21-68, with unradiogenic Os signature, was collected at approximately the same time and location as our sample TQ48 with unradiogenic Sr signature (estimated eruption date 1st November 2021).
[truncated: 33 more columns]

## Sheet: DataS3
Data S3. Elemental concentrations on reference materials (RM), analyzed together with unknowns via LA-Q-ICP-MS (major elements in wt% oxides; trace elements in ppm).
RM	LAQ_Date		Li	Be	Sc	V	Cr	Co	Ni	Cu	Zn	Ga	Rb	Sr	Y	Zr	Nb	Cs	Ba	La	Ce	Pr	Nd	Sm	Eu	Gd	Tb	Dy	Ho	Er	Tm	Yb	Lu	Hf	Ta	W	Pb	Th	U		Na2O_wt	MgO_wt	Al2O3_wt	SiO2_wt	P2O5_wt	K2O_wt	CaO_wt	TiO2_wt	MnO_wt
BHVO-2G	2022-02-17		4.26737	1.04914	30.5512	316.692	287.352	43.7986	123.494	149.429	94.1474	21.4669	8.86661	386.915	24.355	161.831	17.9039	0.0996312	127.021	14.518	36.3821	5.01621	23.7483	5.95263	1.97933	5.74254	0.848699	5.04254	0.920088	2.43979	0.312434	1.93621	0.259935	4.1487	1.14762	0.235858	1.72769	1.17719	0.416336
BHVO-2G	2022-02-17		4.34253	1.00962	30.5474	317.415	295.989	44.2264	124.526	148.926	94.5155	21.6904	8.98643	391.401	24.8256	165.439	18.1413	0.0984757	128.774	14.7512	36.9385	5.12851	24.1303	5.93423	2.02366	5.97546	0.860981	5.20328	0.940258	2.50937	0.311518	1.96062	0.261287	4.25625	1.13427	0.217485	1.78538	1.16958	0.408369
BHVO-2G	2022-02-17		4.33098	1.08424	30.6352	317.823	301.785	43.7969	124.167	145.627	94.6044	21.3468	8.82432	386.221	24.5897	163.389	17.9683	0.0991524	127.856	14.6601	36.7282	5.11183	24.0037	6.01724	1.9977	5.79089	0.864925	5.13951	0.931891	2.47204	0.322192	1.92303	0.273191	4.1982	1.12778	0.239618	1.75222	1.17173	0.413876
BHVO-2G	2022-02-17		4.3628	1.09575	30.873	319.013	306.227	44.1938	124.999	147.68	95.3954	21.757	8.96478	395.476	25.117	166.734	18.2962	0.0995271	130.629	14.9065	37.6497	5.2209	24.574	6.01955	2.04607	5.91905	0.893037	5.25752	0.943281	2.48779	0.31658	1.94563	0.265036	4.33517	1.14237	0.223887	1.77639	1.18894	0.429342
BHVO-2G	2022-02-17		4.26092	1.03931	31.1719	321.905	310.923	43.9873	125.287	143.121	93.163	20.8838	8.79457	396.724	25.2591	167.118	18.3575	0.100425	130.889	14.9748	37.7284	5.21713	24.6605	6.13113	2.05781	6.05494	0.902615	5.22976	0.925821	2.53535	0.316754	1.97802	0.27686	4.36992	1.12999	0.22789	1.73986	1.20351	0.427945
GSD-1G	2022-02-17		43.3085	44.5541	46.3031	41.3462	42.3969	39.4156	63.9878	53.0524	45.6164	56.5849	37.8686	68.5718	41.9944	41.9117	43.9695	31.4646	67.6552	37.4227	40.8354	44.2789	43.4307	46.0285	39.1979	46.9106	45.9259	51.1194	47.6551	38.0611	49.1321	49.8149	50.9366	38.6854	43.5958	40.2319	49.1461	43.0417	39.3788
GSD-1G	2022-02-17		43.8642	44.2643	46.3307	42.1132	43.8446	39.9977	64.6746	51.4558	44.75	58.1206	38.9463	70.0178	43.3384	43.1042	45.071	32.5579	69.9625	38.8263	42.1096	46.1687	45.6641	48.1159	40.5656	48.9458	48.2144	52.7343	49.8934	40.0277	51.0395	51.5531	52.4105	40.1147	44.7209	40.7992	50.6104	44.9639	40.8155
GSD-1G	2022-02-17		43.1632	44.3505	46.4874	41.9803	43.8534	40.0379	63.0595	51.7575	45.447	58.5116	38.7204	70.9462	43.9537	43.5214	45.2386	32.4523	70.3802	39.0772	42.4063	46.7029	46.1728	48.9361	41.3628	49.3563	48.6505	53.2415	50.2621	40.7706	51.5538	52.0937	53.3502	40.4313	45.1098	40.7283	51.0592	40.8513	41.2734
GSD-1G	2022-02-17		43.1134	44.5328	46.8848	42.208	44.2837	39.6857	61.4456	53.0316	44.7284	57.3861	38.296	70.9744	43.4649	43.0033	45.009	32.0729	69.8911	38.9239	42.2097	46.3312	45.4213	48.4738	41.5304	48.6332	48.2145	52.6052	49.5411	40.4286	50.6744	51.2651	52.6479	39.8174	44.2011	40.3221	50.2606	41.795	40.8861
GSD-1G	2022-02-17		42.9552	44.4081	47.0209	41.9845	45.285	39.3012	64.8055	49.8736	45.1117	55.6347	37.8063	70.6154	43.2561	43.3102	45.3716	32.1162	70.1037	38.9763	42.1758	46.522	45.8626	48.0038	41.5741	49.1384	48.5622	52.498	48.9844	39.3225	50.5925	51.3168	53.0174	40.4998	44.6192	40.4267	49.57	43.2566	41.3479
BHVO-2G	2022-02-18		4.31516	1.06489	30.6283	332.68	308.003	43.8535	125.665	145.909	93.3084	21.3004	8.74771	390.232	24.598	164.179	18.1224	0.0961363	128.802	14.5671	36.5611	5.03303	23.7112	5.91233	1.98269	5.91954	0.872024	5.1226	0.919896	2.47062	0.325601	1.91334	0.265694	4.28533	1.14726	0.226009	1.74752	1.1607	0.401999
BHVO-2G	2022-02-18		4.3135	1.15459	30.485	324.271	301.14	44.4604	129.128	147.668	94.221	21.7218	8.95668	386.496	24.5979	163.572	17.9903	0.0923634	129.274	14.6087	37.1356	5.1528	23.9662	6.00577	2.01956	5.99767	0.882748	5.23707	0.922647	2.46669	0.314013	1.93243	0.267726	4.27749	1.1364	0.230754	1.74128	1.18227	0.421672
BHVO-2G	2022-02-18		4.25131	1.14111	31.1653	332.307	287.299	44.3032	128.933	145.654	92.1579	21.5121	8.84314	394.084	25.2446	167.597	18.3482	0.0953965	131.335	15.0219	37.4875	5.19789	24.4384	5.94392	2.04388	6.10121	0.901655	5.29202	0.948854	2.51971	0.320021	1.97377	0.269402	4.31936	1.15619	0.212698	1.74023	1.20402	0.425175
GSD-1G	2022-02-18		42.6355	44.5746	45.4107	43.1167	44.2455	39.1578	63.7896	50.9408	45.3973	57.8637	37.8351	70.7144	40.5808	40.5256	43.9434	32.0371	67.8157	37.2442	40.465	44.3273	43.181	45.6312	39.1682	46.5291	45.5017	49.3597	46.3182	37.6398	48.6145	48.9232	50.0452	38.1005	43.3911	38.9517	50.1045	40.5836	39.7095
GSD-1G	2022-02-18		43.8187	45.4775	45.6595	43.7	45.6316	39.6393	65.9131	52.7552	46.6811	59.9595	39.51	72.8041	41.2241	41.4505	44.5469	33.5038	70.3824	38.1154	42.2312	45.8631	44.4694	47.4047	40.8559	47.355	47.2549	51.5928	47.7349	38.504	48.9341	49.8149	51.1967	38.9148	43.7107	41.1669	51.9139	41.1573	41.6608
GSD-1G	2022-02-18		42.0255	45.7824	46.5831	44.2992	42.1626	39.5575	65.2816	50.3451	44.0907	58.3558	37.9981	74.3579	42.6353	42.4246	44.9217	31.7907	69.6704	38.4705	41.4678	45.7548	44.6914	47.3457	41.3146	48.4245	48.2426	51.8262	49.5053	39.3453	49.9524	50.608	51.8314	39.5372	44.7021	39.3192	49.7357	43.4138	40.4104
GSD-1G	2022-02-18		41.846	46.1146	48.129	44.8298	42.3989	39.4921	63.631	50.8991	44.4207	58.4019	38.1766	75.9802	45.0513	44.3247	45.7158	32.5277	72.1964	40.3406	42.6091	47.7937	46.7649	49.8365	42.9049	51.8103	51.4135	55.4007	52.6622	42.3365	53.1018	53.7176	54.9672	41.8742	46.5392	39.6728	50.4837	42.5201	41.3367
BHVO-2G	2022-02-18		4.45861	1.00468	30.4889	316.26	307.464	44.8757	125.613	148.261	95.5491	21.7608	8.93508	376.431	24.3869	161.793	17.9396	0.0962697	127.657	14.7154	37.1642	5.11118	23.9394	5.9087	2.0161	5.93869	0.871121	5.03592	0.943161	2.42762	0.310415	1.88345	0.262751	4.22456	1.11332	0.233388	1.75947	1.16776	0.427022
BHVO-2G	2022-02-18		4.48063	1.15014	30.3814	314.933	311.847	44.6406	126.706	151.166	96.1084	21.8664	8.95315	370.046	24.2363	161.146	17.9169	0.0933532	129.069	14.5348	37.4333	5.14816	23.8429	5.78804	1.96044	5.84786	0.857369	5.03893	0.920042	2.42	0.303885	1.90484	0.259661	4.17848	1.13284	0.232098	1.77747	1.15919	0.422615
GSD-1G	2022-02-18		44.1994	44.9233	45.7709	41.2917	45.9687	39.3597	61.8374	53.0115	46.4322	58.6058	37.5813	70.0001	41.1281	41.1451	44.4522	31.8465	69.085	37.8093	41.619	45.4827	44.3909	46.1172	40.5165	46.9954	46.6822	49.9503	47.7509	38.2102	48.2051	49.2407	49.9594	38.4876	43.226	42.6392	51.9309	39.5924	40.6023
GSD-1G	2022-02-18		44.3892	44.9241	45.8824	41.5606	46.4817	39.9607	65.5564	53.0622	47.056	59.2692	38.6854	70.2856	41.3397	41.4674	44.9115	32.4297	69.4393	37.6994	41.3123	45.1352	44.0905	45.7099	40.3398	47.1563	46.7647	50.0174	48.0843	38.1967	48.4709	49.642	50.0489	39.0031	43.8468	42.8765	51.4419	46.4209	40.4906
BHVO-2G	2022-03-31		4.25326	1.08695	30.3694	332.578	315.725	44.6639	123.982	143.199	95.4618	21.9437	8.96027	392.34	24.5084	164.015	18.2759	0.0962394	128.805	14.6666	37.1558	5.16064	24.1346	5.8861	2.01351	6.05461	0.880597	5.19203	0.909029	2.46482	0.309566	1.92485	0.26561	4.18376	1.12302	0.230948	1.77644	1.17622	0.415804		2.24387	7.27283	13.5094	50.6251	0.281861	0.508036	11.3446	2.86126	0.172506
BHVO-2G	2022-03-31		4.43553	1.09949	30.2614	327.277	301.134	45.502	127.767	148.368	99.6272	22.6203	9.2537	390.035	24.5753	163.209	18.2508	0.10225	131.176	14.8281	37.7967	5.22823	24.4657	6.00482	2.03604	6.13133	0.891404	5.24225	0.931433	2.52019	0.31763	1.92875	0.266603	4.18123	1.13819	0.239626	1.8421	1.17194	0.435945		2.33797	7.26927	13.4222	50.6536	0.286869	0.52548	11.1685	2.84221	0.176134
BHVO-2G	2022-03-31		4.28513	1.13476	30.5985	332.444	306.169	45.1943	126.462	143.886	96.8087	22.1138	8.9043	392.085	24.9207	166.047	18.1614	0.0927	130.302	14.864	37.5707	5.18982	24.6047	6.08829	2.03438	6.15213	0.888436	5.23743	0.947113	2.50163	0.312083	1.98783	0.263489	4.27735	1.14199	0.22115	1.79867	1.17333	0.413891		2.2719	7.27086	13.4781	50.7391	0.279648	0.513136	11.2633	2.83625	0.174233
BHVO-2G	2022-03-31		4.44792	1.10094	30.1368	323.571	297.554	44.6603	127.259	144.874	96.7983	21.8722	8.89327	385.229	24.5586	163.345	18.0293	0.0972952	129.215	14.6334	37.2923	5.1328	24.0163	5.85559	2.01503	5.96239	0.884625	5.18695	0.928905	2.46085	0.308517	1.90684	0.264582	4.20036	1.12362	0.235166	1.77007	1.16582	0.414831		2.32728	7.23352	13.4123	50.8858	0.278983	0.518146	11.1711	2.81346	0.172906
BHVO-2G	2022-03-31		4.26388	1.05836	29.8442	333.217	308.253	44.0341	126.778	144.275	94.1702	21.6327	8.75205	388.052	24.2187	162.551	18.0595	0.09711	128.568	14.5885	36.8069	5.12404	24.0429	5.97956	2.03815	5.89145	0.872086	5.16241	0.9276	2.50616	0.308466	1.90535	0.257359	4.09552	1.10082	0.236533	1.76434	1.16031	0.41074		2.27182	7.28192	13.4614	50.856	0.281044	0.50883	11.2576	2.82459	0.171913
GSD-1G	2022-03-31		42.3675	43.6174	47.0858	44.8305	46.7705	39.8067	61.3166	50.1555	46.0897	58.6948	38.531	73.5521	43.1731	42.9255	45.0711	32.5019	68.9685	38.8083	41.7703	46.1604	45.0174	47.6447	40.4863	50.0076	48.5898	52.4098	49.2525	39.3874	50.5783	51.1293	52.2563	39.4258	44.2481	40.6968	50.001	41.1224	40.7301		3.76345	3.62772	13.6443	54.0453	0.235745	3.16276	7.10994	1.42915	0.031765
GSD-1G	2022-03-31		43.1058	43.5832	45.2603	44.933	45.8994	40.2441	63.0693	49.5642	46.742	60.1457	39.3309	73.6153	41.8273	41.7975	44.5748	33.4333	69.8957	38.162	41.9281	45.8923	44.5998	46.7968	40.209	49.0925	47.506	51.2087	48.2907	39.2504	49.1415	49.9329	51.6209	38.9958	43.7556	41.0118	51.9735	44.1606	41.4705		3.87212	3.59694	13.43	54.1454	0.242003	3.19797	6.94253	1.38601	0.0320747
GSD-1G	2022-03-31		42.4621	44.363	45.3879	44.9406	45.4427	39.7221	61.8294	49.3692	46.5806	58.7614	38.3653	74.2883	42.1744	41.8185	44.1047	32.4785	68.4023	38.0359	41.2767	45.4456	44.9322	47.4954	40.6319	49.2169	47.7078	51.6155	48.8836	39.5943	49.6734	50.6056	52.2298	39.3089	43.8935	39.8052	51.3539	40.1138	40.5466		3.81646	3.6212	13.5347	54.3002	0.243408	3.17965	7.03167	1.40264	0.032357
GSD-1G	2022-03-31		43.7869	42.6404	44.0562	43.996	45.8479	39.7106	63.9721	50.0525	46.8765	59.838	38.7329	71.7319	40.0741	39.863	43.511	32.9156	67.9428	36.8895	41.0697	44.6044	43.5429	45.6199	39.2175	46.8824	45.4759	49.0956	46.377	37.8209	47.1602	47.5618	49.2205	37.0978	41.7741	40.0034	52.0843	38.0693	40.5973		3.93709	3.59366	13.2511	54.4483	0.243989	3.21552	6.80162	1.36458	0.0321712
GSD-1G	2022-03-31		44.1075	44.1307	45.7958	44.2037	45.7394	39.9769	65.0556	52.397	46.2711	58.5378	38.7189	73.7508	42.4981	42.2157	44.251	32.767	68.4186	38.1885	41.5467	45.2875	44.6539	47.5883	40.657	49.2028	47.372	51.5011	49.0489	39.3002	49.8011	49.71	51.5908	39.1868	43.2568	41.2773	50.5884	41.1583	41.6679		3.91901	3.63482	13.4978	54.1333	0.238202	3.19744	6.99474	1.40616	0.032069
BHVO-2G	2022-04-01		4.27261	1.00507	31.5143	339.258	314.939	44.2775	124.192	144.331	94.8041	22.1172	8.71004	395.184	24.8872	166.543	18.0929	0.0930613	127.724	14.6308	36.7116	5.08423	23.8842	6.01151	1.95439	6.01417	0.91146	5.26425	0.935836	2.50037	0.315008	1.95073	0.265554	4.15522	1.14037	0.221005	1.74292	1.16772	0.39743		2.22962	7.2781	13.7978	50.193	0.288426	0.512291	11.4571	2.9095	0.172409
BHVO-2G	2022-04-01		4.34726	1.0441	30.6492	331.862	309.251	44.2064	123.802	146.878	98.2124	22.3212	8.92229	390.25	24.8984	165.661	18.1665	0.0972449	129.971	14.9265	37.4049	5.19447	24.5472	6.07839	2.04562	6.1786	0.898521	5.32856	0.956117	2.57519	0.318754	1.99774	0.280825	4.37747	1.16367	0.240218	1.86218	1.20753	0.421143		2.27817	7.26922	13.5751	50.5469	0.282291	0.51087	11.3149	2.81917	0.172562
BHVO-2G	2022-04-01		4.2869	1.09158	30.8158	331.865	305.474	44.775	126.596	148.512	96.759	22.0064	8.88607	397.187	24.8687	166.67	18.5865	0.0988838	133.421	15.1087	38.1495	5.29603	24.7319	6.05871	2.07532	6.10357	0.89592	5.23583	0.948923	2.51713	0.311386	1.99578	0.266225	4.22499	1.16425	0.217463	1.76957	1.2068	0.417854		2.26654	7.30039	13.5383	50.2835	0.278261	0.508217	11.4279	2.88312	0.173617
BHVO-2G	2022-04-01		4.40889	1.01656	30.3671	332.256	305.43	44.8767	130.057	152.59	95.3035	21.9808	9.00836	387.325	24.2079	162.06	18.2713	0.101746	129.068	14.6729	37.2348	5.11141	24.0857	5.95693	2.01075	6.02254	0.855714	5.11615	0.926342	2.47993	0.304048	1.90136	0.267603	4.19912	1.13486	0.251138	1.76667	1.17953	0.426191		2.29841	7.28839	13.4107	50.4415	0.283149	0.525592	11.3882	2.8509	0.174554
GSD-1G	2022-04-01		42.0617	44.7034	47.7645	44.771	46.5466	39.7003	61.4914	51.4232	46.1105	58.1187	38.4097	74.7768	44.2534	43.7182	44.962	32.6063	69.2402	39.085	41.5298	45.9586	45.0967	47.9714	40.9423	49.7925	48.8652	53.3673	49.5	39.786	51.6278	51.2075	52.7546	40.1005	44.4936	39.4996	49.6846	41.1671	39.6173		3.7239	3.6405	13.8734	53.6915	0.236061	3.14959	7.18086	1.43161	0.0317921
GSD-1G	2022-04-01		43.9158	42.7222	43.8625	44.2513	46.0283	39.7296	63.6755	50.5879	45.9512	60.2542	39.1161	73.1249	40.5247	40.4741	44.2893	33.6361	70.2165	37.7095	41.8397	45.4566	44.3427	46.2337	40.0911	47.5695	46.2189	50.2228	46.6673	37.9262	47.9644	48.9507	49.7979	38.4889	43.4842	41.0203	53.0604	43.826	41.6403		3.89925	3.59336	13.3938	54.0687	0.243618	3.21543	6.84972	1.37097	0.0318609
GSD-1G	2022-04-01		43.0987	43.2081	45.8416	45.7287	46.7975	39.6924	61.8633	50.4873	45.0269	59.1562	39.1454	75.1422	42.2414	41.9726	44.9792	32.707	69.3588	38.3516	41.9145	45.9806	44.6928	47.3529	40.641	48.8876	47.276	51.7283	48.4488	39.1936	49.4259	50.0229	51.2719	38.9329	43.5275	40.4419	50.4498	39.6792	40.558		3.8731	3.64362	13.55	53.9111	0.236198	3.23992	7.09709	1.39965	0.0323316
GSD-1G	2022-04-01		43.039	43.0307	47.5724	45.4549	46.3138	39.7652	63.5332	53.5916	45.8271	57.8151	38.1614	74.9447	43.7919	43.5721	44.8718	32.4868	68.8955	38.7477	41.1915	45.524	45.1221	48.2015	40.7619	50.7545	48.4774	53.6711	50.8054	40.8431	51.6384	51.833	53.711	40.9086	44.9118	40.1002	50.5987	41.2734	40.9649		3.85304	3.63734	13.6218	53.888	0.23621	3.22336	7.11938	1.42929	0.0321961
BHVO-2G	2022-06-02		4.23722	1.0559	30.6621	376.926	308.594	43.9368	123.593	148.897	94.3749	21.7202	8.82054	385.979	24.4689	162.998	17.7357	0.100836	126.898	14.4395	36.1701	5.05424	23.9852	6.00242	1.99527	5.97202	0.860586	5.14754	0.937363	2.50589	0.313495	1.93531	0.263082	4.21922	1.12607	0.233836	1.77487	1.15165	0.407185		2.23457	7.18709	13.4584	50.7471	0.285974	0.514256	11.3884	2.87273	0.171109
BHVO-2G	2022-06-02		4.37101	1.03372	30.6897	367.62	302.143	44.3816	125.29	149.476	93.8409	21.8448	9.00433	387.39	24.8735	165.26	18.0557	0.0982806	128.879	14.7204	37.0566	5.15439	24.3931	5.96946	2.0311	6.10075	0.899258	5.25491	0.948262	2.53151	0.319485	1.97112	0.272253	4.33839	1.14599	0.238868	1.8186	1.18666	0.41675		2.26289	7.23435	13.5328	50.4873	0.28392	0.519886	11.4269	2.89327	0.172995
BHVO-2G	2022-06-02		4.40632	1.04835	30.6934	351.119	297.387	44.927	126.359	150.52	95.7204	21.9728	9.06746	391.822	24.8078	165.233	18.2034	0.0972338	129.913	14.823	37.5873	5.26428	24.7103	5.98255	2.02026	6.07576	0.894428	5.26194	0.946774	2.5256	0.320426	1.99492	0.274823	4.34084	1.14729	0.236379	1.80404	1.18366	0.42172		2.30438	7.33418	13.5695	50.2961	0.280723	0.515485	11.3876	2.84297	0.174007
BHVO-2G	2022-06-02		4.42917	1.05685	30.4087	338.419	284.306	44.9978	126.937	151.006	97.0983	22.0085	9.08	385.763	24.1038	161.14	17.9395	0.104057	127.664	14.5812	37.2703	5.12145	23.9002	5.83517	1.99774	5.86454	0.863095	5.07819	0.911607	2.43027	0.297662	1.91237	0.266682	4.16026	1.12131	0.232844	1.82408	1.17885	0.422611		2.33615	7.32625	13.427	50.6015	0.284285	0.524891	11.2075	2.82314	0.173889
BHVO-2G	2022-06-02		4.35988	1.01408	30.3323	356.438	294.761	44.5019	124.388	148.777	94.4013	21.6264	8.89632	385.44	24.2009	161.032	17.8371	0.0979145	126.7	14.4488	36.8201	5.04617	23.6787	5.84143	1.97523	5.88136	0.862472	5.08343	0.907131	2.41819	0.304218	1.91543	0.254649	4.11838	1.1121	0.231043	1.76044	1.14774	0.420876		2.32439	7.27109	13.4825	50.7536	0.280413	0.520925	11.2311	2.80543	0.172276
GSD-1G	2022-06-02		42.5918	44.8584	45.383	49.832	45.9548	39.3961	61.1916	50.0894	48.9327	57.0424	37.668	81.4231	43.6195	43.0425	44.7143	32.1962	70.314	39.3133	42.128	46.8358	46.0179	48.7486	41.2555	50.0307	49.036	53.611	50.5669	40.8807	51.341	52.3292	53.5387	40.1798	44.4614	39.5628	49.6871	41.1434	40.7321		3.7562	3.64493	13.7244	53.7304	0.23785	3.15174	7.22556	1.56619	0.0352224
GSD-1G	2022-06-02		43.0557	44.4266	44.6161	50.029	45.12	40.0709	62.9201	53.2883	50.8167	58.6602	38.9892	82.533	43.4292	42.9288	44.9941	33.1501	70.4882	39.2231	42.2992	46.9678	46.3022	48.7032	41.2935	50.1271	49.2772	53.5685	50.3972	40.8697	51.6276	52.2602	53.9546	40.6261	44.8565	40.6058	51.9101	41.5046	41.5796		3.82482	3.6292	13.5546	53.7849	0.23863	3.19354	7.1533	1.56074	0.0360611
GSD-1G	2022-06-02		43.0186	44.7241	45.6916	50.8608	44.8203	39.591	62.8239	50.8169	46.1271	58.1527	38.6308	83.3124	43.9089	43.5093	45.449	32.899	70.5545	39.5205	42.5559	47.1088	46.4664	49.458	41.8287	51.0781	49.803	54.3649	51.4228	40.927	52.3487	53.37	54.673	41.1935	45.8137	41.1597	51.5844	44.0406	41.7723		3.79361	3.63512	13.7065	53.5911	0.232273	3.15949	7.14217	1.61912	0.035688
GSD-1G	2022-06-02		43.1005	44.2628	45.6587	50.5644	45.1101	39.5324	63.7397	50.6033	45.3608	57.7059	38.7991	82.6152	43.4412	43.3141	45.0735	33.1192	70.4847	38.969	41.6657	46.2251	45.2842	48.0197	41.0351	49.9762	48.8565	53.2036	50.2143	39.933	51.5193	52.7483	53.8505	41.1804	45.4265	40.7932	50.777	41.7928	41.425		3.82795	3.60051	13.7558	53.5877	0.230444	3.16682	7.07484	1.60964	0.0354076
GSD-1G	2022-06-02		43.1165	44.7646	46.1462	51.0192	46.4934	39.7124	61.9144	49.5496	53.3709	56.5191	38.2317	83.6258	43.7189	43.235	45.2846	32.3732	70.807	39.6381	42.7002	47.2164	46.4717	48.7793	41.5763	51.0084	50.1058	54.0259	50.4817	40.9934	51.7171	52.8379	54.1176	40.8665	45.1518	40.2064	49.7765	41.7641	41.727		3.81112	3.66666	13.732	53.6941	0.232909	3.13162	7.14424	1.54475	0.035988
BHVO-2G	2022-06-02		4.18568	1.03518	30.4266	375.584	285.045	43.7979	123.123	145.443	94.467	21.5231	8.85442	384.687	24.3858	162.855	17.8625	0.0974002	127.834	14.53	36.5425	5.05253	23.8928	5.96635	2.00375	5.98614	0.872596	5.14347	0.933752	2.49136	0.317251	1.93046	0.272037	4.23001	1.12165	0.240686	1.83827	1.1802	0.411544		2.25209	7.2454	13.4262	50.7447	0.284502	0.515992	11.3572	2.8607	0.170409
BHVO-2G	2022-06-02		4.40526	1.08814	30.1259	337.805	259.635	44.459	124.831	148.171	94.677	21.8515	9.03853	384.698	24.0752	160.975	18.0181	0.0987619	130.472	14.5209	37.1138	5.10827	24.0544	5.92145	2.01339	5.93725	0.874691	5.16115	0.917473	2.46895	0.313302	1.92736	0.266586	4.20276	1.149	0.225294	1.82299	1.16647	0.421339		2.28829	7.33362	13.3745	50.7898	0.282163	0.523756	11.2846	2.81633	0.171483
BHVO-2G	2022-06-02		4.29722	1.09931	30.5445	354.103	281.68	44.365	125.66	146.28	94.6536	21.6832	8.97486	388.804	24.6476	164.279	18.0733	0.0969145	130.294	14.7702	37.5122	5.20167	24.5745	6.06814	2.04579	6.04191	0.888695	5.24787	0.949321	2.52332	0.319844	1.95586	0.280745	4.34035	1.15316	0.224093	1.84198	1.20383	0.428379		2.27314	7.32504	13.5737	50.526	0.280702	0.513832	11.355	2.82328	0.172045
BHVO-2G	2022-06-02		4.32868	1.10346	30.2902	344.194	282.549	44.6815	125.666	147.117	94.6135	21.6342	8.89819	383.619	24.2004	160.816	17.9602	0.0998899	128.305	14.444	36.9933	5.10219	23.7968	5.91774	2.00025	5.92597	0.860807	5.1441	0.916791	2.47928	0.311089	1.91889	0.265521	4.12757	1.12026	0.230403	1.77014	1.16441	0.41799		2.31288	7.32639	13.4782	50.6247	0.281854	0.52372	11.1974	2.85024	0.17153
BHVO-2G	2022-06-02		4.20359	1.04873	30.0543	354.303	286.405	44.291	125.144	144.802	93.5071	21.1461	8.76975	381.195	23.9447	160.969	17.8386	0.0975952	125.198	14.2724	36.0955	5.0236	23.3902	5.80288	1.95998	5.88866	0.851586	5.00014	0.893629	2.37761	0.301696	1.88755	0.257329	4.0974	1.0963	0.21811	1.70056	1.1234	0.401059		2.26213	7.24607	13.3699	50.8378	0.27882	0.511329	11.2952	2.81603	0.172118
GSD-1G	2022-06-02		42.0876	44.1197	45.9542	50.0902	39.9515	39.3276	60.6554	50.2948	45.2965	57.0745	38.0671	81.437	42.8216	42.3397	44.628	32.1161	69.296	38.3644	41.3446	45.7058	45.187	47.9184	40.9828	49.2501	48.318	52.2409	49.6146	39.4476	50.8051	51.3773	53.116	39.9175	44.2057	39.9899	49.5058	39.9272	40.541		3.76624	3.62894	13.5874	53.9654	0.233102	3.16185	7.10323	1.61016	0.0357295
GSD-1G	2022-06-02		43.2838	45.0918	46.2963	50.417	40.3177	39.4601	63.4674	52.8654	47.7674	57.4641	38.6659	82.8121	43.5568	43.1446	45.0508	32.9493	71.0673	39.1687	42.3045	46.9184	46.3987	49.1835	42.1097	50.839	49.8434	54.3909	51.0662	41.3318	52.5137	53.0292	54.9742	41.314	45.9586	41.5886	51.8988	43.011	42.0566		3.82518	3.64572	13.6461	53.7858	0.235864	3.15953	7.11739	1.58164	0.0358869
GSD-1G	2022-06-02		43.6902	44.8588	46.3523	51.1218	38.9189	40.0112	63.0377	51.5932	47.1447	58.5448	39.0623	82.7411	43.1784	42.6158	44.8636	33.4173	70.6944	39.1142	42.2378	46.5975	45.8309	48.905	41.7762	50.306	49.0323	53.6272	50.6167	40.4371	52.1376	52.6374	54.167	40.8002	45.5867	41.6181	52.0652	42.9978	42.3366		3.84783	3.65449	13.6152	53.7511	0.234278	3.20733	7.07285	1.59132	0.0353285
GSD-1G	2022-06-02		42.4916	44.9904	46.503	50.8466	41.5782	39.552	62.0886	50.0025	47.3633	56.5365	38.0537	83.2615	43.5212	43.1105	45.0851	32.2337	70.8647	39.3061	42.2835	46.9398	46.3242	49.2259	41.9328	50.8841	49.1677	53.783	50.5287	41.0276	52.1523	52.5729	53.9938	40.6356	45.4911	41.0511	49.9004	41.9165	41.4622		3.77077	3.65355	13.7081	53.7722	0.231904	3.10769	7.16881	1.58961	0.0358926
GSD-1G	2022-06-02		42.3609	44.9598	46.5241	50.7509	45.3552	39.8206	61.4077	49.5599	43.9282	56.0366	37.6528	82.4807	43.3071	42.9827	45.2015	32.0071	69.4948	39.2227	41.8692	46.6692	45.4269	48.0591	41.0979	50.1339	48.3028	52.5051	49.6304	39.5073	50.9519	51.3983	52.7489	39.9006	44.7958	40.0128	48.1061	40.1895	40.4296		3.77036	3.64194	13.642	53.8627	0.230881	3.11806	7.16828	1.62218	0.0364124
BHVO-2G accepted values			4.4	1.3	33	308	293	44	116	127	102	22	9.2	396	26	170	18.3	0.1	131	15.2	37.6	5.35	24.5	6.1	2.07	6.16	0.92	5.28	0.98	2.56	0.34	2.01	0.279	4.32	1.15	0.23	1.7	1.22	0.403		2.42905	7.21528	13.7621	49.8886	0.293572	0.520551	11.5307	2.75233	0.172099
GSD-1G accepted values			43	46	52	44	42	40	58	42	54	54	37.3	69.4	42	42	42	32	67	39.1	41.4	45	44.7	47.8	41	50.7	47	51.2	49	40.1	49	50.9	51.5	39	40	43	50	41	41		3.64322	3.64358	13.5607	53.8386	0.199421	3.08423	7.2865	1.25523	0.0287479
[truncated: 1 more columns]

## Sheet: DataS4
Data S4. A) Sr-isotope results on reference materials (RM), analyzed together with unknowns via LA-MC-ICP-MS.								Data S4. B) Summary of Sr-isotope results on reference materials (RM). Recommended values are from GeoReM (http://georem.mpch-mainz.gwdg.de/).
RM	LAMCDate	Sr84_86_Corr_mean	Sr84_88_Corr_mean	Rb87_Sr86_final_mean	StdCorrRb_Sr87_86_mean	StdCorrRb_Sr87_86_2SE(prop)		Date: 29/3/2022
KL2-G	2022-03-29	0.0573755	0.00685063	0.042298	0.703572	0.00029801		RM	Wtd Mean Measured 87Sr/86Sr ± 2SE	MSWD	Recommended 87Sr/86Sr
KL2-G	2022-03-29	0.0573871	0.00685201	0.0417517	0.703442	0.000264108		BCR2G	0.705001 ± 0.000081	1.2	0.705
KL2-G	2022-03-29	0.0578156	0.00690318	0.0424495	0.703366	0.00027485		KL2	0.703528 ± 0.000087	0.76	0.703517
KL2-G	2022-03-29	0.0584349	0.00697712	0.0424502	0.703575	0.000300174		T1-G	0.70998 ± 0.00011	0.44	0.710093
KL2-G	2022-03-29	0.0596268	0.00711944	0.0426321	0.703371	0.000295016		StHs6/80-G	0.703500 ± 0.000070	0.46	0.703497
KL2-G	2022-03-29	0.0571515	0.00682389	0.042244	0.703431	0.000286185
KL2-G	2022-03-29	0.0584091	0.00697404	0.0416991	0.703724	0.000279329		Date: 8/2/2022
KL2-G	2022-03-29	0.0574907	0.00686438	0.0426632	0.703497	0.000306123		RM	Wtd Mean Measured 87Sr/86Sr ± 2SE	MSWD	Recommended 87Sr/86Sr
KL2-G	2022-03-29	0.057202	0.00682992	0.0417137	0.70351	0.000291297		BCR2G	0.70495 ± 0.000074	0.21	0.705
KL2-G	2022-03-29	0.0564954	0.00674555	0.0419623	0.703623	0.000291865		KL2	0.703504 ± 0.000074	0.7	0.703517
KL2-G	2022-03-29	0.0580067	0.006926	0.0420363	0.703705	0.000282534		T1-G	0.70999 ± 0.000110	1.2	0.710093
StHS680-G	2022-03-29	0.0570335	0.0068098	0.111721	0.703429	0.000243953		StHs6/80-G	0.70349 ± 0.000065	0.79	0.703497
StHS680-G	2022-03-29	0.056645	0.00676342	0.106211	0.703444	0.000263944
StHS680-G	2022-03-29	0.0581935	0.00694831	0.109927	0.703392	0.000248084		Date: 8/6/2022
StHS680-G	2022-03-29	0.0572339	0.00683373	0.108931	0.703559	0.000253792		RM	Wtd Mean Measured 87Sr/86Sr ± 2SE	MSWD	Recommended 87Sr/86Sr
StHS680-G	2022-03-29	0.0568099	0.0067831	0.110581	0.70348	0.000259167		BCR2G	0.704953 ± 0.000068	0.52	0.705
StHS680-G	2022-03-29	0.0560671	0.00669441	0.108126	0.703531	0.000257728		KL2	0.703506 ± 0.000072	0.26	0.703517
StHS680-G	2022-03-29	0.0581574	0.00694399	0.109011	0.703606	0.000260816		T1-G	0.709942 ± 0.000097	1.7	0.710093
StHS680-G	2022-03-29	0.0565235	0.00674891	0.108538	0.703402	0.000251513		StHs6/80-G	0.703499 ± 0.000061	1.1	0.703497
StHS680-G	2022-03-29	0.0559172	0.00667651	0.107653	0.703537	0.000280195
StHS680-G	2022-03-29	0.0568071	0.00678277	0.108774	0.703389	0.000267372		Date: 9/6/2022
StHS680-G	2022-03-29	0.0577882	0.00689992	0.104318	0.703668	0.000254397		RM	Wtd Mean Measured 87Sr/86Sr ± 2SE	MSWD	Recommended 87Sr/86Sr
StHS680-G	2022-03-29	0.0563793	0.00673169	0.108711	0.703504	0.000227316		BCR2G	0.704957 ± 0.000069	0.28	0.705
StHS680-G	2022-03-29	0.05651	0.00674729	0.107851	0.703555	0.000234276		KL2	0.703543 ± 0.000069	0.53	0.703517
T1-G	2022-03-29	0.05743	0.00685714	0.467416	0.7099	0.000387085		T1-G	0.709913 ± 0.000093	0.44	0.710093
T1-G	2022-03-29	0.0578169	0.00690333	0.473105	0.709844	0.00040516		StHs6/80-G	0.703477 ± 0.000065	0.47	0.703497
T1-G	2022-03-29	0.0588618	0.0070281	0.467196	0.709961	0.00039213
T1-G	2022-03-29	0.0579452	0.00691865	0.470556	0.709906	0.000406602
T1-G	2022-03-29	0.0573164	0.00684358	0.467872	0.709968	0.000375348
T1-G	2022-03-29	0.0583348	0.00696518	0.471687	0.70981	0.000389858
T1-G	2022-03-29	0.0581071	0.00693798	0.466293	0.710058	0.000354597
T1-G	2022-03-29	0.0580166	0.00692718	0.467628	0.710071	0.000399198
T1-G	2022-03-29	0.0591754	0.00706555	0.467953	0.709935	0.000404967
T1-G	2022-03-29	0.0574613	0.00686088	0.466527	0.709819	0.000383749
T1-G	2022-03-29	0.0587926	0.00701983	0.469563	0.710236	0.000410144
T1-G	2022-03-29	0.0578431	0.00690647	0.467244	0.710037	0.000396992
T1-G	2022-03-29	0.0587883	0.00701932	0.47349	0.710194	0.0004494
BHVO	2022-03-29	0.0568426	0.00678701	0.0425335	0.703516	0.000265464
BHVO	2022-03-29	0.056265	0.00671804	0.0414978	0.703302	0.000267292
BHVO	2022-03-29	0.0563827	0.0067321	0.0415633	0.703324	0.000260453
BHVO	2022-03-29	0.055951	0.00668055	0.0426141	0.703376	0.00027193
BHVO	2022-03-29	0.0567468	0.00677556	0.0422909	0.703532	0.000236411
BHVO	2022-03-29	0.0567733	0.00677873	0.0424089	0.703422	0.000268752
BHVO	2022-03-29	0.0562767	0.00671943	0.0421094	0.703432	0.000270137
BHVO	2022-03-29	0.0568221	0.00678456	0.0419201	0.703347	0.000266476
BHVO	2022-03-29	0.056403	0.00673452	0.0420061	0.703432	0.00025619
BHVO	2022-03-29	0.0581397	0.00694188	0.0423521	0.703411	0.000274698
BHVO	2022-03-29	0.0568379	0.00678645	0.0420306	0.703581	0.000272731
BHVO	2022-03-29	0.0572544	0.00683617	0.0416888	0.703512	0.000262535
BHVO	2022-03-29	0.0559445	0.00667977	0.0420467	0.703588	0.000286636
BHVO	2022-03-29	0.0581408	0.00694201	0.0420568	0.703667	0.000283725
BHVO	2022-03-29	0.0567762	0.00677908	0.0423424	0.703623	0.000284251
BHVO	2022-03-29	0.0581382	0.0069417	0.0415261	0.703559	0.000288782
BHVO	2022-03-29	0.0564526	0.00674044	0.0414511	0.703609	0.000287769
BHVO	2022-03-29	0.0570751	0.00681476	0.0411475	0.703589	0.00025272
BHVO	2022-03-29	0.0578715	0.00690986	0.0417454	0.703596	0.000284627
BHVO	2022-03-29	0.0570766	0.00681494	0.0408562	0.703473	0.000265907
BHVO	2022-03-29	0.0558405	0.00666735	0.0419336	0.703454	0.000278501
BHVO	2022-03-29	0.0573163	0.00684357	0.0416536	0.70352	0.000293828
BHVO	2022-03-29	0.0565493	0.00675199	0.0419147	0.703383	0.000263547
BHVO	2022-03-29	0.0562748	0.00671921	0.0402627	0.703372	0.000296354
BHVO	2022-03-29	0.0584995	0.00698484	0.040176	0.703665	0.00027808
BHVO	2022-03-29	0.0579072	0.00691412	0.0411028	0.703363	0.000258966
BHVO	2022-03-29	0.0566744	0.00676692	0.041174	0.703398	0.000276107
BHVO	2022-03-29	0.0569312	0.00679758	0.0414023	0.703309	0.000267572
BHVO	2022-03-29	0.0569682	0.006802	0.0401407	0.703401	0.000265301
BHVO	2022-03-29	0.0587495	0.00701469	0.040571	0.703283	0.000298249
BHVO	2022-03-29	0.0576272	0.00688068	0.0417103	0.70353	0.000279179
BHVO	2022-03-29	0.0579451	0.00691865	0.0421428	0.703493	0.000265995
BCR2G	2022-03-29	0.057342	0.00684664	0.253089	0.705197	0.000334402
BCR2G	2022-03-29	0.0576456	0.00688288	0.249168	0.705126	0.000293745
BCR2G	2022-03-29	0.0583634	0.00696858	0.252284	0.704831	0.000294153
BCR2G	2022-03-29	0.0591823	0.00706636	0.25273	0.704789	0.000321254
BCR2G	2022-03-29	0.058487	0.00698334	0.253244	0.704942	0.000338586
BCR2G	2022-03-29	0.0582741	0.00695792	0.250114	0.704948	0.000330694
BCR2G	2022-03-29	0.0582978	0.00696075	0.25056	0.704986	0.000305592
BCR2G	2022-03-29	0.0595227	0.00710701	0.252334	0.705144	0.000334176
BCR2G	2022-03-29	0.0589186	0.00703488	0.255083	0.705143	0.00030005
BCR2G	2022-03-29	0.0587955	0.00702019	0.256554	0.70467	0.000315466
BCR2G	2022-03-29	0.0576361	0.00688175	0.255152	0.704934	0.000364243
BCR2G	2022-03-29	0.0591077	0.00705745	0.248868	0.705062	0.00034136
BCR2G	2022-03-29	0.0592118	0.00706989	0.250795	0.705002	0.00034775
BCR2G	2022-03-29	0.0582078	0.00695002	0.249447	0.705353	0.000359091
BCR2G	2022-03-29	0.0589285	0.00703607	0.251942	0.704848	0.000303539
BCR2G	2022-03-29	0.0594995	0.00710424	0.248085	0.705143	0.000324257
StHS680-G	2022-02-08	0.0566758	0.00676709	0.128515	0.703673	0.000231308
StHS680-G	2022-02-08	0.0557997	0.00666248	0.12418	0.703439	0.000197631
StHS680-G	2022-02-08	0.056257	0.00671709	0.126365	0.703611	0.000242295
StHS680-G	2022-02-08	0.0578175	0.00690341	0.120476	0.703471	0.000211637
StHS680-G	2022-02-08	0.0571272	0.00682098	0.127248	0.703352	0.00022464
StHS680-G	2022-02-08	0.0574014	0.00685372	0.120598	0.7036	0.000225056
StHS680-G	2022-02-08	0.0565871	0.0067565	0.125191	0.703496	0.000228827
StHS680-G	2022-02-08	0.0580619	0.00693259	0.125101	0.703489	0.000233437
StHS680-G	2022-02-08	0.0565798	0.00675563	0.123671	0.703392	0.000244622
StHS680-G	2022-02-08	0.0550313	0.00657074	0.126711	0.703336	0.000250532
StHS680-G	2022-02-08	0.0579376	0.00691775	0.124715	0.703483	0.000204397
StHS680-G	2022-02-08	0.0572512	0.0068358	0.125193	0.703545	0.000228358
T1-G	2022-02-08	0.0594358	0.00709663	0.568421	0.710255	0.000359118
T1-G	2022-02-08	0.0591264	0.00705969	0.565169	0.70998	0.000345273
T1-G	2022-02-08	0.0575732	0.00687423	0.568602	0.709851	0.000379263
T1-G	2022-02-08	0.057698	0.00688914	0.561982	0.71012	0.000363102
T1-G	2022-02-08	0.0593764	0.00708954	0.557566	0.710234	0.000387742
T1-G	2022-02-08	0.057352	0.00684783	0.552265	0.709809	0.000360698
T1-G	2022-02-08	0.0584608	0.00698022	0.557397	0.710252	0.000333637
T1-G	2022-02-08	0.0587445	0.00701409	0.557588	0.709748	0.000430081
T1-G	2022-02-08	0.0576855	0.00688765	0.553421	0.709934	0.000420295
T1-G	2022-02-08	0.0572249	0.00683266	0.563424	0.709899	0.000367107
T1-G	2022-02-08	0.0558239	0.00666538	0.545784	0.709669	0.000364461
T1-G	2022-02-08	0.0583602	0.0069682	0.540896	0.709935	0.000441314
KL2-G	2022-02-08	0.0588099	0.0070219	0.0488944	0.703538	0.000264275
KL2-G	2022-02-08	0.0584403	0.00697777	0.0484376	0.703315	0.000253576
KL2-G	2022-02-08	0.057024	0.00680866	0.0480607	0.703466	0.00025994
KL2-G	2022-02-08	0.0576463	0.00688297	0.0478952	0.703511	0.000265833
KL2-G	2022-02-08	0.057988	0.00692376	0.0470435	0.703386	0.00025526
KL2-G	2022-02-08	0.0582241	0.00695196	0.047212	0.703449	0.000263285
KL2-G	2022-02-08	0.0579624	0.00692071	0.0488822	0.703622	0.000261118
KL2-G	2022-02-08	0.0584235	0.00697577	0.0475415	0.703449	0.000253447
KL2-G	2022-02-08	0.0570479	0.00681151	0.0470437	0.703452	0.000294937
KL2-G	2022-02-08	0.0561654	0.00670615	0.0482785	0.703645	0.000279716
KL2-G	2022-02-08	0.0564293	0.00673766	0.0494179	0.703453	0.000263892
KL2-G	2022-02-08	0.0564548	0.0067407	0.0479753	0.703679	0.000264486
KL2-G	2022-02-08	0.0586188	0.00699908	0.0473499	0.703634	0.000275721
BCR2G	2022-02-08	0.0592	0.00706848	0.294085	0.704985	0.000262481
BCR2G	2022-02-08	0.0596074	0.00711713	0.292946	0.704959	0.000281881
BCR2G	2022-02-08	0.0598214	0.00714268	0.30003	0.704998	0.000293292
BCR2G	2022-02-08	0.0583925	0.00697207	0.297719	0.70489	0.000299677
BCR2G	2022-02-08	0.0588714	0.00702925	0.297415	0.70491	0.000274627
BCR2G	2022-02-08	0.0592817	0.00707823	0.290566	0.705003	0.00031124
BCR2G	2022-02-08	0.0574593	0.00686064	0.290445	0.704979	0.000289736
BCR2G	2022-02-08	0.0579423	0.00691831	0.291948	0.704943	0.000275263
BCR2G	2022-02-08	0.0584184	0.00697516	0.295425	0.704972	0.000302171
BCR2G	2022-02-08	0.0595855	0.0071145	0.296248	0.704949	0.000264798
BCR2G	2022-02-08	0.0585365	0.00698925	0.289042	0.704946	0.000275151
BCR2G	2022-02-08	0.0586184	0.00699904	0.292417	0.705062	0.000273406
BCR2G	2022-02-08	0.058923	0.00703541	0.288227	0.704989	0.000304063
BCR2G	2022-02-08	0.0592285	0.00707188	0.285656	0.704834	0.000313898
BCR2G	2022-02-08	0.0583335	0.00696502	0.283904	0.704796	0.00029401
BHVO	2022-02-08	0.0574632	0.00686111	0.0483796	0.70352	0.000238599
BHVO	2022-02-08	0.0571007	0.00681782	0.0482448	0.703553	0.00021722
BHVO	2022-02-08	0.055499	0.00662659	0.0479617	0.703551	0.000244444
BHVO	2022-02-08	0.0561274	0.00670161	0.048028	0.703554	0.000251715
BHVO	2022-02-08	0.0567272	0.00677323	0.0477084	0.703423	0.000239523
BHVO	2022-02-08	0.0570839	0.00681582	0.047675	0.703401	0.000217135
BHVO	2022-02-08	0.0574841	0.0068636	0.0476725	0.703359	0.000223525
BHVO	2022-02-08	0.0575515	0.00687164	0.0476127	0.703454	0.00023453
BHVO	2022-02-08	0.0576907	0.00688827	0.0471775	0.703234	0.000216257
BHVO	2022-02-08	0.0569614	0.00680119	0.0470841	0.703415	0.000226899
BHVO	2022-02-08	0.0568489	0.00678776	0.0474791	0.703537	0.000247478
BHVO	2022-02-08	0.0569075	0.00679475	0.0471186	0.703448	0.000229888
BHVO	2022-02-08	0.0569144	0.00679558	0.046943	0.703548	0.000254032
BHVO	2022-02-08	0.0569612	0.00680117	0.0479797	0.703426	0.000236779
BHVO	2022-02-08	0.0566658	0.00676589	0.0479771	0.703486	0.00024244
BHVO	2022-02-08	0.0568432	0.00678708	0.0473716	0.70343	0.00023031
BHVO	2022-02-08	0.057703	0.00688974	0.0468041	0.703413	0.000262675
BHVO	2022-02-08	0.0576112	0.00687878	0.0468447	0.703636	0.000241618
BHVO	2022-02-08	0.0563248	0.00672518	0.0475444	0.703408	0.000239351
BHVO	2022-02-08	0.0574431	0.00685871	0.046464	0.703553	0.000243906
BHVO	2022-02-08	0.0571011	0.00681787	0.0456101	0.703613	0.00022168
BHVO	2022-02-08	0.0579503	0.00691927	0.0458405	0.703504	0.000249271
BHVO	2022-02-08	0.0581467	0.00694271	0.0461056	0.703554	0.000246167
BHVO	2022-02-08	0.0568061	0.00678265	0.0471636	0.703403	0.000245582
BHVO	2022-02-08	0.0557388	0.00665521	0.0460603	0.703408	0.000254541
BHVO	2022-02-08	0.057969	0.0069215	0.0474299	0.703561	0.000234994
BHVO	2022-02-08	0.0573042	0.00684212	0.0467685	0.703628	0.000237399
BHVO	2022-02-08	0.0579759	0.00692232	0.0454012	0.703482	0.000255415
BHVO	2022-02-08	0.0567186	0.0067722	0.0461845	0.703423	0.000247259
BHVO	2022-02-08	0.0575652	0.00687328	0.0459062	0.703502	0.000244063
BHVO	2022-02-08	0.0564387	0.00673878	0.045484	0.703218	0.000258308
BHVO	2022-02-08	0.0576805	0.00688706	0.0447143	0.703387	0.000248997
BCR2G	2022-06-08	0.0588976	0.00703237	0.705128	0.000245325	0.259413
BCR2G	2022-06-08	0.0599905	0.00716287	0.704938	0.000291922	0.261103
BCR2G	2022-06-08	0.0597227	0.00713089	0.705019	0.000276309	0.258385
BCR2G	2022-06-08	0.0593459	0.0070859	0.704938	0.000245505	0.259867
BCR2G	2022-06-08	0.0594238	0.0070952	0.704879	0.000273053	0.260407
BCR2G	2022-06-08	0.0587161	0.0070107	0.704879	0.000255193	0.261109
BCR2G	2022-06-08	0.0580699	0.00693355	0.704838	0.000293006	0.258156
BCR2G	2022-06-08	0.0579562	0.00691998	0.704929	0.000280441	0.259337
BCR2G	2022-06-08	0.0588403	0.00702553	0.705054	0.00029418	0.259157
BCR2G	2022-06-08	0.0589819	0.00704243	0.705028	0.000265573	0.257993
BCR2G	2022-06-08	0.0586964	0.00700835	0.705016	0.000249293	0.257619
BCR2G	2022-06-08	0.0593748	0.00708935	0.704822	0.000298121	0.258331
BCR2G	2022-06-08	0.0579308	0.00691694	0.704871	0.000291729	0.256377
BCR2G	2022-06-08	0.0574504	0.00685957	0.704989	0.000252388	0.257539
BCR2G	2022-06-08	0.0591604	0.00706375	0.704766	0.00029492	0.256639
BCR2G	2022-06-08	0.0585132	0.00698648	0.705053	0.000299285	0.256331
BHVO	2022-06-08	0.0579961	0.00692474	0.703382	0.000194622	0.0419914
BHVO	2022-06-08	0.0577253	0.0068924	0.703368	0.000218379	0.042025
BHVO	2022-06-08	0.0580258	0.00692828	0.703479	0.000195846	0.0426595
BHVO	2022-06-08	0.0589081	0.00703363	0.703376	0.000209574	0.0433167
BHVO	2022-06-08	0.0584873	0.00698338	0.703536	0.000230809	0.0431187
BHVO	2022-06-08	0.0570617	0.00681317	0.703449	0.000234409	0.0428646
BHVO	2022-06-08	0.0578467	0.0069069	0.703621	0.000220769	0.043032
BHVO	2022-06-08	0.0573875	0.00685207	0.703419	0.000216307	0.0423948
BHVO	2022-06-08	0.0563119	0.00672364	0.703454	0.000247951	0.0426928
BHVO	2022-06-08	0.0575696	0.00687381	0.703581	0.000233791	0.042925
BHVO	2022-06-08	0.0566832	0.00676797	0.703545	0.000256516	0.0430887
BHVO	2022-06-08	0.0582184	0.00695128	0.70356	0.000214081	0.042195
BHVO	2022-06-08	0.0575582	0.00687245	0.703543	0.000204872	0.0426284
BHVO	2022-06-08	0.0568267	0.00678511	0.703374	0.000233682	0.0417228
BHVO	2022-06-08	0.0556422	0.00664368	0.703442	0.000242988	0.0430054
BHVO	2022-06-08	0.0578832	0.00691125	0.703576	0.000245959	0.0419673
BHVO	2022-06-08	0.0566392	0.00676273	0.703415	0.000221839	0.0428205
BHVO	2022-06-08	0.0575057	0.00686618	0.703563	0.000231764	0.0414274
BHVO	2022-06-08	0.0582589	0.00695612	0.703405	0.000223459	0.04199
BHVO	2022-06-08	0.0583914	0.00697194	0.703542	0.000222897	0.0417275
BHVO	2022-06-08	0.0573497	0.00684756	0.70339	0.000220455	0.042826
BHVO	2022-06-08	0.0578328	0.00690524	0.703504	0.00024567	0.042271
BHVO	2022-06-08	0.0567727	0.00677866	0.703472	0.00024073	0.0431196
BHVO	2022-06-08	0.0581084	0.00693814	0.70348	0.000229566	0.0411525
BHVO	2022-06-08	0.0575865	0.00687583	0.703414	0.000222479	0.0413817
BHVO	2022-06-08	0.0565667	0.00675407	0.703356	0.000272396	0.0422077
BHVO	2022-06-08	0.0575372	0.00686994	0.703497	0.00025486	0.0423834
BHVO	2022-06-08	0.0574101	0.00685477	0.70329	0.000249797	0.0424138
BHVO	2022-06-08	0.05859	0.00699565	0.703577	0.000240252	0.0412045
BHVO	2022-06-08	0.0582913	0.00695998	0.703432	0.000207609	0.0416735
BHVO	2022-06-08	0.0588681	0.00702885	0.703499	0.000239362	0.0425284
BHVO	2022-06-08	0.0574072	0.00685442	0.703498	0.000239145	0.0427627
KL2-G	2022-06-08	0.0591313	0.00706027	0.703519	0.000289124	0.0451194
KL2-G	2022-06-08	0.0576014	0.00687761	0.703506	0.0002546	0.0447394
KL2-G	2022-06-08	0.0569689	0.00680208	0.703401	0.000244243	0.0446778
KL2-G	2022-06-08	0.0571525	0.00682401	0.703549	0.000257791	0.0438881
KL2-G	2022-06-08	0.0580088	0.00692625	0.703471	0.000263138	0.043861
KL2-G	2022-06-08	0.0568958	0.00679335	0.703505	0.000255533	0.0434371
KL2-G	2022-06-08	0.0572355	0.00683392	0.703624	0.000283239	0.0442897
KL2-G	2022-06-08	0.0579242	0.00691615	0.703621	0.000265998	0.0439871
KL2-G	2022-06-08	0.0582602	0.00695626	0.703512	0.000260083	0.043889
KL2-G	2022-06-08	0.058009	0.00692628	0.70348	0.000236722	0.0435889
KL2-G	2022-06-08	0.0584031	0.00697332	0.703394	0.000265231	0.0442167
KL2-G	2022-06-08	0.0580493	0.00693108	0.703532	0.000258031	0.0434665
KL2-G	2022-06-08	0.0578963	0.00691282	0.703498	0.000266012	0.0426245
StHS680-G	2022-06-08	0.0575756	0.00687452	0.703513	0.000242642	0.112106
StHS680-G	2022-06-08	0.056964	0.00680151	0.703501	0.000205475	0.107562
StHS680-G	2022-06-08	0.0563629	0.00672973	0.703612	0.000202543	0.110117
StHS680-G	2022-06-08	0.0563118	0.00672362	0.703391	0.000222029	0.103518
StHS680-G	2022-06-08	0.0569536	0.00680026	0.703542	0.000217995	0.110348
StHS680-G	2022-06-08	0.0562521	0.0067165	0.703654	0.000198104	0.111014
StHS680-G	2022-06-08	0.0568814	0.00679163	0.703596	0.000218627	0.110074
StHS680-G	2022-06-08	0.0568906	0.00679274	0.703581	0.000214191	0.109405
StHS680-G	2022-06-08	0.0566514	0.00676418	0.703428	0.000204146	0.111218
StHS680-G	2022-06-08	0.0573081	0.00684258	0.703257	0.000244412	0.103641
StHS680-G	2022-06-08	0.057499	0.00686538	0.703474	0.000223287	0.108576
StHS680-G	2022-06-08	0.0574776	0.00686282	0.703505	0.000268292	0.10237
StHS680-G	2022-06-08	0.0569403	0.00679868	0.703332	0.000223161	0.108586
T1-G	2022-06-08	0.0592275	0.00707176	0.709941	0.000300612	0.479241
T1-G	2022-06-08	0.0584132	0.00697453	0.710192	0.000323188	0.48635
T1-G	2022-06-08	0.058205	0.00694967	0.710178	0.000352639	0.480583
T1-G	2022-06-08	0.0579208	0.00691575	0.710264	0.000342097	0.484396
T1-G	2022-06-08	0.0577351	0.00689357	0.710045	0.000333741	0.485995
T1-G	2022-06-08	0.057946	0.00691875	0.710168	0.000333732	0.484475
T1-G	2022-06-08	0.0570608	0.00681306	0.709861	0.00034874	0.482009
T1-G	2022-06-08	0.0585999	0.00699682	0.709728	0.000366658	0.476836
T1-G	2022-06-08	0.058227	0.00695231	0.709664	0.00031904	0.479199
T1-G	2022-06-08	0.0579068	0.00691407	0.709674	0.000353395	0.476787
T1-G	2022-06-08	0.0578542	0.00690779	0.709709	0.000354689	0.485071
T1-G	2022-06-08	0.0590307	0.00704826	0.70983	0.000337866	0.481717
StHS680-G	2022-06-09	0.0566664	0.00676597	0.703511	0.000209728	0.110081
StHS680-G	2022-06-09	0.0579217	0.00691585	0.703396	0.000274677	0.10449
StHS680-G	2022-06-09	0.0573149	0.0068434	0.703412	0.000246973	0.105676
StHS680-G	2022-06-09	0.0570088	0.00680684	0.703479	0.00020943	0.109608
StHS680-G	2022-06-09	0.0564362	0.00673848	0.703535	0.000193783	0.107701
StHS680-G	2022-06-09	0.0573381	0.00684617	0.703489	0.000231994	0.10959
StHS680-G	2022-06-09	0.056629	0.0067615	0.703342	0.000344496	0.103252
StHS680-G	2022-06-09	0.0575508	0.00687157	0.703542	0.000236782	0.108239
StHS680-G	2022-06-09	0.0572833	0.00683963	0.703611	0.00025246	0.103605
StHS680-G	2022-06-09	0.0573613	0.00684894	0.703376	0.00022734	0.106419
StHS680-G	2022-06-09	0.0571636	0.00682533	0.703368	0.000234997	0.108689
StHS680-G	2022-06-09	0.056934	0.00679792	0.703574	0.000223343	0.104221
StHS680-G	2022-06-09	0.0570704	0.00681421	0.703445	0.000260215	0.106172
T1-G	2022-06-09	0.0570675	0.00681385	0.709978	0.000341454	0.479039
T1-G	2022-06-09	0.0578	0.00690132	0.709886	0.000328184	0.481087
T1-G	2022-06-09	0.0583932	0.00697215	0.70981	0.000359498	0.483194
T1-G	2022-06-09	0.0591725	0.00706519	0.709694	0.000355423	0.484565
T1-G	2022-06-09	0.0564238	0.006737	0.709927	0.000340413	0.474143
T1-G	2022-06-09	0.0584268	0.00697615	0.70994	0.000329565	0.484456
T1-G	2022-06-09	0.0586657	0.00700468	0.709825	0.000364059	0.484409
T1-G	2022-06-09	0.0587425	0.00701386	0.709906	0.000334719	0.480667
T1-G	2022-06-09	0.0582726	0.00695775	0.710169	0.000353776	0.471756
T1-G	2022-06-09	0.0582435	0.00695427	0.710037	0.000438733	0.478897
T1-G	2022-06-09	0.0586891	0.00700748	0.709905	0.000338006	0.473471
T1-G	2022-06-09	0.058115	0.00693894	0.709862	0.000322701	0.462773
T1-G	2022-06-09	0.0572572	0.00683651	0.71007	0.000369428	0.46871
T1-G	2022-06-09	0.0597322	0.00713202	0.709833	0.000348793	0.472166
KL2-G	2022-06-09	0.0575366	0.00686988	0.70352	0.00024705	0.0428356
KL2-G	2022-06-09	0.0568192	0.00678421	0.703617	0.000259175	0.0428868
KL2-G	2022-06-09	0.0565748	0.00675503	0.703516	0.000272799	0.0435619
KL2-G	2022-06-09	0.0584029	0.00697331	0.703444	0.000250061	0.0434491
KL2-G	2022-06-09	0.0565706	0.00675453	0.70352	0.00024263	0.0434668
KL2-G	2022-06-09	0.0581582	0.00694409	0.703713	0.000289403	0.043128
KL2-G	2022-06-09	0.0576253	0.00688046	0.703683	0.000246238	0.0425375
KL2-G	2022-06-09	0.0558912	0.00667341	0.703434	0.000259853	0.0430649
KL2-G	2022-06-09	0.0577836	0.00689937	0.703685	0.000257248	0.0423691
KL2-G	2022-06-09	0.0582222	0.00695173	0.703533	0.000268216	0.0427916
KL2-G	2022-06-09	0.0590765	0.00705374	0.703525	0.000257303	0.0422004
KL2-G	2022-06-09	0.0573786	0.00685101	0.703479	0.000249522	0.0428312
KL2-G	2022-06-09	0.0564375	0.00673864	0.703417	0.000259117	0.0417188
KL2-G	2022-06-09	0.058583	0.00699481	0.703545	0.000271914	0.0417947
BHVO	2022-06-09	0.0570706	0.00681423	0.70327	0.000247242	0.0428762
BHVO	2022-06-09	0.0573985	0.00685338	0.703465	0.000238937	0.0427786
BHVO	2022-06-09	0.0572711	0.00683818	0.70338	0.000236147	0.0428322
BHVO	2022-06-09	0.0566498	0.00676399	0.70348	0.000227213	0.0429505
BHVO	2022-06-09	0.0567447	0.00677532	0.703257	0.000241438	0.042705
BHVO	2022-06-09	0.0568686	0.00679011	0.70362	0.00024258	0.0423656
BHVO	2022-06-09	0.0568478	0.00678762	0.703473	0.000218743	0.0425378
BHVO	2022-06-09	0.058415	0.00697475	0.703582	0.000221316	0.0428039
BHVO	2022-06-09	0.0566153	0.00675987	0.703683	0.000224532	0.0422616
BHVO	2022-06-09	0.0573322	0.00684546	0.703353	0.000224782	0.0424811
BHVO	2022-06-09	0.0564763	0.00674327	0.703374	0.000242331	0.0424334
BHVO	2022-06-09	0.0566604	0.00676525	0.703558	0.000227179	0.0418448
BHVO	2022-06-09	0.0572418	0.00683467	0.703556	0.000228949	0.0422864
BHVO	2022-06-09	0.0567763	0.00677908	0.703496	0.000256347	0.0415952
BHVO	2022-06-09	0.057687	0.00688782	0.703439	0.000248148	0.0423137
BHVO	2022-06-09	0.0576853	0.00688762	0.70353	0.000255727	0.0415387
BHVO	2022-06-09	0.0571142	0.00681943	0.703541	0.000240162	0.0414748
BHVO	2022-06-09	0.0568544	0.00678842	0.703453	0.000244873	0.0415842
BHVO	2022-06-09	0.0563042	0.00672272	0.70343	0.000255753	0.0416012
BHVO	2022-06-09	0.0558749	0.00667146	0.703496	0.000229192	0.0412136
BHVO	2022-06-09	0.0558169	0.00666454	0.703519	0.000254797	0.0420045
BHVO	2022-06-09	0.0580953	0.00693658	0.703503	0.000247833	0.0417126
BHVO	2022-06-09	0.0573684	0.00684978	0.703421	0.000224021	0.0417998
BHVO	2022-06-09	0.0573321	0.00684545	0.703495	0.000239777	0.0406625
BHVO	2022-06-09	0.0571692	0.006826	0.703496	0.000247142	0.0410858
BHVO	2022-06-09	0.0565688	0.00675431	0.703283	0.000239235	0.0413046
BHVO	2022-06-09	0.0560827	0.00669628	0.703574	0.000244193	0.0416927
BHVO	2022-06-09	0.0564927	0.00674523	0.7034	0.000268754	0.0418328
BHVO	2022-06-09	0.056635	0.00676222	0.703645	0.000248689	0.0406425
BHVO	2022-06-09	0.0559814	0.00668417	0.703395	0.000222915	0.0420757
BHVO	2022-06-09	0.0568753	0.00679091	0.703385	0.000226352	0.0419486
BHVO	2022-06-09	0.057174	0.00682658	0.703473	0.000245614	0.0408347
BHVO	2022-06-09	0.0562704	0.00671869	0.703445	0.000267696	0.0418152
BHVO	2022-06-09	0.0572976	0.00684134	0.703446	0.000250829	0.0418249
BCR2G	2022-06-09	0.0590758	0.00705365	0.704835	0.0002907	0.256671
BCR2G	2022-06-09	0.0579801	0.00692283	0.704997	0.000280281	0.256506
BCR2G	2022-06-09	0.0582139	0.00695074	0.704973	0.000278487	0.25427
BCR2G	2022-06-09	0.0575299	0.00686907	0.705104	0.000269631	0.25217
BCR2G	2022-06-09	0.0584362	0.00697728	0.704857	0.000280225	0.253177
BCR2G	2022-06-09	0.0593766	0.00708956	0.704935	0.000282292	0.252297
BCR2G	2022-06-09	0.059093	0.00705571	0.704952	0.000261326	0.255239
BCR2G	2022-06-09	0.0588682	0.00702886	0.705068	0.000274786	0.252529
BCR2G	2022-06-09	0.059321	0.00708293	0.704889	0.000280681	0.253119
BCR2G	2022-06-09	0.0580315	0.00692896	0.705	0.000294378	0.253141
BCR2G	2022-06-09	0.0578418	0.00690631	0.704876	0.000259718	0.252773
BCR2G	2022-06-09	0.0586496	0.00700276	0.705029	0.000288226	0.252555
BCR2G	2022-06-09	0.0589485	0.00703845	0.704917	0.000305236	0.247781
BCR2G	2022-06-09	0.0590052	0.00704522	0.704926	0.000300855	0.251043
BCR2G	2022-06-09	0.056693	0.00676915	0.704976	0.000304948	0.249246
BCR2G	2022-06-09	0.0577005	0.00688944	0.705	0.000291973	0.251465
BCR2G	2022-06-09	0.0577666	0.00689733	0.704896	0.000297616	0.246418
BCR2G	2022-06-09	0.0589454	0.00703808	0.704951	0.000301289	0.247678

## Sheet: DataS5
Data S5. Electron microprobe major element data on clinopyroxene phenocryst rims and microcrysts, plagioclase microcrysts and antecrysts, and volcanic glass (wt% oxides). Clinopyroxene data are paired with putative equilibrium liquids (matrix compositions) and tested for equilibrium on Fe-Mg exchange (56) and DiHd components (57). Only clinopyroxene-matrix pairs that pass both equilibrium tests a…
Cliinopyoxene compositions (wt% oxides), obtained at 20nA, 15kV and 5um																							Putative equilibrium liquids (matrix compositions in wt% oxides)												Clinopyroxene-liquid equilibrium tests and estimates on temperature, pressure and depth of crystallization
Sample	Type	Vent	EruptionDate	SamplingDate	Texture	Extras	n#analysis	SiO2_wt	TiO2_wt	Al2O3_wt	FeOT_wt	MnO_wt	MgO_wt	CaO_wt	Na2O_wt	K2O_wt	Cr2O3_wt	P2O5_wt	NiO_wt	Total_wt	Mg_n		SiO2_Matrix	TiO2_Matrix	Al2O3_Matrix	FeOT_Matrix	MnO_Matrix	MgO_Matrix	CaO_Matrix	Na2O_Matrix	K2O_Matrix	Cr2O3_Matrix	P2O5_Matrix		DiHd_predicted_Matrix	DiHd_observed_Cpx	KD_FeMg_Matrix	Mg_n_Liq_Matrix	Mg_n_Cpx	EQ_DiHd	EQ_FeMg	Temperature_dC	Pressure_kbar	Pressure_MPa	Depth_km
TQ66	lapilli	MainCone	2021-12-13	2021-12-14	rim_inner		14	47.025	2.728	5.844	7.31	0.145	13.29	22.735	0.415	0.019	0.054	0.059	0.007	99.624	76.4194		44.6459	3.91718	15.1889	11.4238	0.192426	5.45968	11.8492	4.33539	1.80913	0.00324122	1.17836		0.701081	0.801474	0.262876	46.0027	76.4199	error	ok
TQ66	lapilli	MainCone	2021-12-13	2021-12-14	rim_inner	prism	22	46.118	2.408	7.414	6.271	0.142	12.937	23.568	0.45		0.239	0.026	0.019	99.573	78.6205		44.6459	3.91718	15.1889	11.4238	0.192426	5.45968	11.8492	4.33539	1.80913	0.00324122	1.17836		0.700634	0.797986	0.231665	46.0027	78.6209	ok	ok	1156.98	6.37932	637.932	24.1138
TQ66	lapilli	MainCone	2021-12-13	2021-12-14	rim_inner	hourglass	28	49.231	1.623	4.761	6.237	0.131	14.173	23.724	0.4	0.002	0.217	0.055		100.554	80.2007		44.6459	3.91718	15.1889	11.4238	0.192426	5.45968	11.8492	4.33539	1.80913	0.00324122	1.17836		0.71539	0.849556	0.210316	46.0027	80.2011	error	ok
TQ65	bomb	MainCone	2021-12-13	2021-12-14	micro	prism	61	45.069	3.411	7.419	6.902	0.033	12.617	23.053	0.555	0.024	0.255	0.069		99.407	76.5178		44.6459	3.91718	15.1889	11.4238	0.192426	5.45968	11.8492	4.33539	1.80913	0.00324122	1.17836		0.688741	0.783685	0.261443	46.0027	76.5182	ok	ok	1162.9	6.97899	697.899	26.3806
TQ65	bomb	MainCone	2021-12-13	2021-12-14	micro	hourglass	62	46.464	2.893	5.386	7.213	0.058	13.119	23.666	0.432	0.01	0.009	0.067		99.317	76.4268		44.6459	3.91718	15.1889	11.4238	0.192426	5.45968	11.8492	4.33539	1.80913	0.00324122	1.17836		0.915597	0.842296	0.262768	46.0027	76.4272	ok	ok
TQ65	bomb	MainCone	2021-12-13	2021-12-14	micro		95	44.951	3.195	7.962	6.818	0.021	12.238	23.244	0.447	0.014	0.34	0.04	0.024	99.27	76.1882		44.6459	3.91718	15.1889	11.4238	0.192426	5.45968	11.8492	4.33539	1.80913	0.00324122	1.17836		0.697575	0.776484	0.266259	46.0027	76.1886	ok	ok	1159.53	6.45514	645.514	24.4004
TQ65	bomb	MainCone	2021-12-13	2021-12-14	rim_inner		56	48.978	1.861	4.617	5.857	0.17	14.359	24.001	0.451		0.304	0.036		100.634	81.3784		44.6459	3.91718	15.1889	11.4238	0.192426	5.45968	11.8492	4.33539	1.80913	0.00324122	1.17836		0.756798	0.856372	0.194944	46.0027	81.3787	ok	error
TQ65	bomb	MainCone	2021-12-13	2021-12-14	rim_inner		58	48.439	1.873	4.689	5.383	0.091	14.553	23.729	0.438		0.312	0.043		99.55	82.8154		44.6459	3.91718	15.1889	11.4238	0.192426	5.45968	11.8492	4.33539	1.80913	0.00324122	1.17836		0.752232	0.851491	0.176779	46.0027	82.8157	ok	error
TQ65	bomb	MainCone	2021-12-13	2021-12-14	rim_inner		70	49.777	1.594	3.767	5.329	0.066	15.055	23.202	0.43		0.424	0.061	0.053	99.705	83.4325		44.6459	3.91718	15.1889	11.4238	0.192426	5.45968	11.8492	4.33539	1.80913	0.00324122	1.17836		0.754097	0.843756	0.16917	46.0027	83.4328	ok	error
TQ65	bomb	MainCone	2021-12-13	2021-12-14	rim_inner		82	49.691	1.702	3.947	5.2	0.158	14.897	23.3	0.399	0.011	0.402	0.031		99.738	83.6245		44.6459	3.91718	15.1889	11.4238	0.192426	5.45968	11.8492	4.33539	1.80913	0.00324122	1.17836		0.741681	0.845252	0.166826	46.0027	83.6248	error	error
TQ65	bomb	MainCone	2021-12-13	2021-12-14	rim_inner		89	46.362	2.78	6.858	6.214	0.066	13.187	24.105	0.507		0.438	0.025	0.026	100.542	79.0919		44.6459	3.91718	15.1889	11.4238	0.192426	5.45968	11.8492	4.33539	1.80913	0.00324122	1.17836		0.707673	0.82244	0.225208	46.0027	79.0923	error	ok
TQ65	bomb	MainCone	2021-12-13	2021-12-14	rim_inner		92	48.678	1.755	4.417	5.914	0.029	14.623	23.591	0.385		0.307	0.005	0.024	99.704	81.5073		44.6459	3.91718	15.1889	11.4238	0.192426	5.45968	11.8492	4.33539	1.80913	0.00324122	1.17836		0.771338	0.849233	0.193287	46.0027	81.5077	ok	error
TQ62	bomb	MainCone	2021-12-12	2021-12-12	micro		141	44.416	4.631	8.15	7.909	0.047	11.544	22.786	0.506	0.005	0.056	0.012		100.062	72.2363		46.4404	3.58813	15.9203	10.0184	0.174903	4.7849	11.1148	4.81258	2.05199	0.00369124	1.09352		0.700763	0.757517	0.327218	45.9863	72.2367	ok	ok	1146.85	5.7579	575.79	21.7649
TQ62	bomb	MainCone	2021-12-12	2021-12-12	rim_inner	over_Ol	133	47.114	2.654	7.058	6.702	0.149	13.128	23.063	0.485		0.203	0.013	0.041	100.569	77.7367		46.4404	3.58813	15.9203	10.0184	0.174903	4.7849	11.1148	4.81258	2.05199	0.00369124	1.09352		0.704951	0.778395	0.243825	45.9863	77.7371	ok	ok	1142.13	5.39132	539.132	20.3792
TQ62	bomb	MainCone	2021-12-12	2021-12-12	rim_inner		147	49.119	1.973	4.884	6.477	0.109	14.213	22.922	0.419		0.067	0.037		100.22	79.64		46.4404	3.58813	15.9203	10.0184	0.174903	4.7849	11.1148	4.81258	2.05199	0.00369124	1.09352		0.718388	0.8192	0.217651	45.9863	79.6404	error	ok
TQ62	bomb	MainCone	2021-12-12	2021-12-12	rim_inner		149	46.288	2.687	7.157	6.813	0.193	12.217	22.962	0.699	0.02		0.064		99.1	76.1704		46.4404	3.58813	15.9203	10.0184	0.174903	4.7849	11.1148	4.81258	2.05199	0.00369124	1.09352		0.685732	0.796638	0.266346	45.9863	76.1708	error	ok
TQ62	bomb	MainCone	2021-12-12	2021-12-12	rim_inner		151	48.697	2.003	4.954	6.009	0.215	14.129	23.055	0.431		0.083	0.019		99.595	80.7371		46.4404	3.58813	15.9203	10.0184	0.174903	4.7849	11.1148	4.81258	2.05199	0.00369124	1.09352		0.720283	0.827916	0.203125	45.9863	80.7375	error	ok
TQ62	bomb	MainCone	2021-12-12	2021-12-12	rim_inner		154	46.769	2.672	7.007	6.794	0.16	12.869	23.249	0.522		0.189	0.047		100.278	77.1505		46.4404	3.58813	15.9203	10.0184	0.174903	4.7849	11.1148	4.81258	2.05199	0.00369124	1.09352		0.703756	0.792556	0.252147	45.9863	77.1509	ok	ok	1143.57	5.74769	574.769	21.7263
TQ64	lava flow	MainCone	2021-12-10	2021-12-13	micro		9	44.416	3.427	8.192	6.949		12.19	24.362	0.536	0.006	0.342	0.012	0.024	100.432	75.7691		45.2014	3.70036	15.4921	10.7522	0.191657	5.01094	11.3131	4.96913	2.11239	0.00301183	1.25677		0.717482	0.812413	0.265669	45.3779	75.7696	ok	ok	1139.9	5.86574	586.574	22.1725
TQ64	lava flow	MainCone	2021-12-10	2021-12-13	micro		10	47.452	2.695	5.329	7.176	0.248	13.463	23.923	0.426	0.012	0.026	0.018	0.065	100.768	76.9812		45.2014	3.70036	15.4921	10.7522	0.191657	5.01094	11.3131	4.96913	2.11239	0.00301183	1.25677		0.861195	0.841983	0.248407	45.3779	76.9816	ok	ok
TQ64	lava flow	MainCone	2021-12-10	2021-12-13	micro		17	44.61	3.629	8.01	6.621	0.128	12.35	23.698	0.515	0.005	0.012	0.051	0.038	99.629	76.8784		45.2014	3.70036	15.4921	10.7522	0.191657	5.01094	11.3131	4.96913	2.11239	0.00301183	1.25677		0.707454	0.799687	0.24985	45.3779	76.8788	ok	ok	1145.18	6.41202	641.202	24.2374
TQ64	lava flow	MainCone	2021-12-10	2021-12-13	micro		18	43.588	4.221	9.059	7.516	0.128	11.318	24.161	0.519		0.033	0.022		100.565	72.8575		45.2014	3.70036	15.4921	10.7522	0.191657	5.01094	11.3131	4.96913	2.11239	0.00301183	1.25677		0.708577	0.792747	0.309485	45.3779	72.858	ok	ok	1146.17	6.46135	646.135	24.4239
TQ64	lava flow	MainCone	2021-12-10	2021-12-13	micro		36	47.768	3.073	5.338	7.095	0.227	13.037	24.654	0.628	0.006	0.017	0.063	0.029	101.906	76.6105		45.2014	3.70036	15.4921	10.7522	0.191657	5.01094	11.3131	4.96913	2.11239	0.00301183	1.25677			0.860345	0.253628	45.3779	76.6109	error	ok
TQ64	lava flow	MainCone	2021-12-10	2021-12-13	micro		37	46.172	3.287	7.226	7.63	0.199	11.349	24.286	0.828	0.033	0.021	0.049	0.045	101.08	72.6133		45.2014	3.70036	15.4921	10.7522	0.191657	5.01094	11.3131	4.96913	2.11239	0.00301183	1.25677		0.702199	0.836604	0.313321	45.3779	72.6137	error	ok
TQ64	lava flow	MainCone	2021-12-10	2021-12-13	rim_inner		7	45.995	2.69	6.765	6.544	0.074	12.838	24.401	0.452		0.217	0.043		100.019	77.763		45.2014	3.70036	15.4921	10.7522	0.191657	5.01094	11.3131	4.96913	2.11239	0.00301183	1.25677		0.731552	0.845258	0.237558	45.3779	77.7634	error	ok
TQ64	lava flow	MainCone	2021-12-10	2021-12-13	rim_inner	hourglass	22	44.58	3.577	8.164	6.784	0.074	11.713	23.729	0.48		0.041	0.06		99.202	75.4763		45.2014	3.70036	15.4921	10.7522	0.191657	5.01094	11.3131	4.96913	2.11239	0.00301183	1.25677		0.7146	0.799293	0.269924	45.3779	75.4767	ok	ok	1142.63	6.0736	607.36	22.9582
TQ64	lava flow	MainCone	2021-12-10	2021-12-13	rim_inner		32	45.358	3.289	7.775	6.417	0.095	12.219	24.383	0.538	0.017	0.015	0.09	0.017	100.196	77.2431		45.2014	3.70036	15.4921	10.7522	0.191657	5.01094	11.3131	4.96913	2.11239	0.00301183	1.25677		0.711558	0.828528	0.244748	45.3779	77.2435	error	ok
TQ76	lava flow	EccentricFissure	2021-12-04	2022-02-20	rim_inner		89	46.315	2.872	6.954	6.823	0.091	12.939	23.456	0.453	0.019	0.405	0.065	0.016	100.392	77.171		45.0949	3.97598	16.1026	11.6943	0.203946	4.251	10.5112	4.8424	2.09026	0.000678655	1.23346		0.718147	0.79735	0.191687	39.3202	77.1714	ok	error
TQ76	lava flow	EccentricFissure	2021-12-04	2022-02-20	rim_inner		90	46.504	2.841	6.997	6.589	0.109	12.982	23.561	0.428	0.011	0.315	0.047		100.384	77.8373		45.0949	3.97598	16.1026	11.6943	0.203946	4.251	10.5112	4.8424	2.09026	0.000678655	1.23346		0.723905	0.799702	0.1845	39.3202	77.8377	ok	error
TQ76	lava flow	EccentricFissure	2021-12-04	2022-02-20	rim_inner		91	45.782	3.68	7.723	6.394	0.073	12.767	22.932	0.584	0.013	0.026	0.036		100.01	78.0666		45.0949	3.97598	16.1026	11.6943	0.203946	4.251	10.5112	4.8424	2.09026	0.000678655	1.23346		0.696063	0.769792	0.182055	39.3202	78.067	ok	error
TQ76	lava flow	EccentricFissure	2021-12-04	2022-02-20	rim_inner		109	45.863	2.929	6.916	5.943	0.073	13.021	23.327	0.494		0.406		0.022	98.972	79.6149		45.0949	3.97598	16.1026	11.6943	0.203946	4.251	10.5112	4.8424	2.09026	0.000678655	1.23346		0.714039	0.802615	0.165913	39.3202	79.6153	ok	error
TQ76	lava flow	EccentricFissure	2021-12-04	2022-02-20	rim_inner		110	46.645	2.726	6.769	6.676	0.055	13.09	23.666	0.451	0.005	0.477	0.033	0.057	100.593	77.7538		45.0949	3.97598	16.1026	11.6943	0.203946	4.251	10.5112	4.8424	2.09026	0.000678655	1.23346		0.720741	0.806273	0.185394	39.3202	77.7542	ok	error
TQ76	lava flow	EccentricFissure	2021-12-04	2022-02-20	rim_inner		111	45.332	2.771	6.779	6.5	0.149	12.92	23.372	0.515		0.46	0.078		98.876	77.9889		45.0949	3.97598	16.1026	11.6943	0.203946	4.251	10.5112	4.8424	2.09026	0.000678655	1.23346		0.731027	0.807921	0.182881	39.3202	77.9893	ok	error
TQ76	lava flow	EccentricFissure	2021-12-04	2022-02-20	rim_inner		112	47.647	2.424	5.7	6.22	0.076	13.744	23.591	0.445	0.011	0.235	0.002	0.014	100.095	79.7522		45.0949	3.97598	16.1026	11.6943	0.203946	4.251	10.5112	4.8424	2.09026	0.000678655	1.23346		0.732045	0.829012	0.164511	39.3202	79.7526	ok	error
TQ76	lava flow	EccentricFissure	2021-12-04	2022-02-20	rim_inner		120	46.172	3.115	6.922	7.048	0.087	12.903	23.429	0.445	0.004	0.119	0.029	0.1	100.273	76.5444		45.0949	3.97598	16.1026	11.6943	0.203946	4.251	10.5112	4.8424	2.09026	0.000678655	1.23346		0.71964	0.802069	0.198561	39.3202	76.5448	ok	error
TQ76	lava flow	EccentricFissure	2021-12-04	2022-02-20	rim_inner	hourglass	132	48.426	2.322	4.877	6.489	0.109	13.904	23.133	0.488	0.022	0.099	0.044		99.913	79.2509		45.0949	3.97598	16.1026	11.6943	0.203946	4.251	10.5112	4.8424	2.09026	0.000678655	1.23346		0.743995	0.829087	0.169651	39.3202	79.2513	ok	error
TQ76	lava flow	EccentricFissure	2021-12-04	2022-02-20	rim_inner	hourglass	137	48.092	2.186	4.644	6.781	0.167	13.927	22.67	0.452	0.023	0.054	0.055		99.051	78.5456		45.0949	3.97598	16.1026	11.6943	0.203946	4.251	10.5112	4.8424	2.09026	0.000678655	1.23346		0.750281	0.822461	0.176992	39.3202	78.546	ok	error
TQ76	lava flow	EccentricFissure	2021-12-04	2022-02-20	rim_inner	prism	140	44.749	3.378	7.771	7.09	0.098	12.513	22.91	0.552		0.382	0.06	0.022	99.503	75.8803		45.0949	3.97598	16.1026	11.6943	0.203946	4.251	10.5112	4.8424	2.09026	0.000678655	1.23346		0.69686	0.770277	0.20597	39.3202	75.8807	ok	ok	1121.98	6.20448	620.448	23.4529
TQ76	lava flow	EccentricFissure	2021-12-04	2022-02-20	rim_inner	prism	141	46.039	2.914	7.394	6.691	0.007	12.694	23.429	0.479		0.506	0.021	0.016	100.174	77.1784		45.0949	3.97598	16.1026	11.6943	0.203946	4.251	10.5112	4.8424	2.09026	0.000678655	1.23346		0.713662	0.786771	0.191607	39.3202	77.1788	ok	error
TQ76	lava flow	EccentricFissure	2021-12-04	2022-02-20	rim_inner	prism	142	46.493	2.328	6.221	6.157	0.084	12.865	23.254	0.475	0.009	0.651	0.032	0.073	98.569	78.8343		45.0949	3.97598	16.1026	11.6943	0.203946	4.251	10.5112	4.8424	2.09026	0.000678655	1.23346		0.71898	0.814462	0.173971	39.3202	78.8347	ok	error
TQ76	lava flow	EccentricFissure	2021-12-04	2022-02-20	rim_inner	hourglass	144	47.433	2.278	5.799	5.525	0.069	13.685	23.129	0.431	0.012	0.641		0.046	99.002	81.5336		45.0949	3.97598	16.1026	11.6943	0.203946	4.251	10.5112	4.8424	2.09026	0.000678655	1.23346		0.723653	0.809393	0.146759	39.3202	81.534	ok	error
TQ75	lava flow	EccentricFissure	2021-12-04	2022-02-20	rim	over_Ol	126	46.727	2.674	5.585	7.337	0.193	13.548	22.973	0.433	0.007	0.155	0.089	0.033	99.721	76.6983		45.0949	3.97598	16.1026	11.6943	0.203946	4.251	10.5112	4.8424	2.09026	0.000678655	1.23346		0.796829	0.807394	0.196862	39.3202	76.6988	ok	error
TQ75	lava flow	EccentricFissure	2021-12-04	2022-02-20	rim	over_Ol	127	45.638	2.883	6.933	6.453	0.07	13.155	23.391	0.444	0.007	0.272	0.002	0.093	99.248	78.4198		45.0949	3.97598	16.1026	11.6943	0.203946	4.251	10.5112	4.8424	2.09026	0.000678655	1.23346		0.719383	0.804997	0.178315	39.3202	78.4202	ok	error
TQ75	lava flow	EccentricFissure	2021-12-04	2022-02-20	rim	over_Ol	131	46.324	2.732	6.657	6.698	0.135	13.286	23.492	0.506	0.008	0.267	0.046		100.151	77.9533		45.0949	3.97598	16.1026	11.6943	0.203946	4.251	10.5112	4.8424	2.09026	0.000678655	1.23346		0.722759	0.808157	0.183261	39.3202	77.9537	ok	error
TQ75	lava flow	EccentricFissure	2021-12-04	2022-02-20	rim	over_Ol	132	47.439	2.002	5.581	6.39	0.147	14.05	23.704	0.44	0.017	0.233	0.057		100.06	79.6723		45.0949	3.97598	16.1026	11.6943	0.203946	4.251	10.5112	4.8424	2.09026	0.000678655	1.23346		0.75055	0.835216	0.165327	39.3202	79.6726	ok	error
TQ75	lava flow	EccentricFissure	2021-12-04	2022-02-20	rim_inner		108	48.19	1.894	4.708	6.25	0.093	14.463	23.24	0.395	0.002	0.155	0.034	0.028	99.424	80.4877		45.0949	3.97598	16.1026	11.6943	0.203946	4.251	10.5112	4.8424	2.09026	0.000678655	1.23346		0.769216	0.836328	0.157087	39.3202	80.4881	ok	error
TQ75	lava flow	EccentricFissure	2021-12-04	2022-02-20	rim_inner		109	47.199	2.588	5.245	7.462	0.127	13.694	23.332	0.438	0.019	0.068	0.065		100.237	76.5878		45.0949	3.97598	16.1026	11.6943	0.203946	4.251	10.5112	4.8424	2.09026	0.000678655	1.23346		0.891331	0.823233	0.198081	39.3202	76.5882	ok	error
TQ75	lava flow	EccentricFissure	2021-12-04	2022-02-20	rim_inner		110	46.216	3.363	5.799	7.948	0.15	12.562	23.101	0.468	0.019	0.027	0.18	0.038	99.833	73.8039		45.0949	3.97598	16.1026	11.6943	0.203946	4.251	10.5112	4.8424	2.09026	0.000678655	1.23346		0.826162	0.811393	0.229994	39.3202	73.8044	ok	ok
TQ75	lava flow	EccentricFissure	2021-12-04	2022-02-20	rim_inner	hourglass	120	48.263	2.163	5.16	6.204	0.019	14.353	23.192	0.466	0.009	0.108	0.013	0.019	99.95	80.4838		45.0949	3.97598	16.1026	11.6943	0.203946	4.251	10.5112	4.8424	2.09026	0.000678655	1.23346		0.733918	0.824475	0.157126	39.3202	80.4842	ok	error
TQ75	lava flow	EccentricFissure	2021-12-04	2022-02-20	rim_inner	hourglass	121	47.398	2.74	5.415	7.438	0.147	13.514	22.884	0.476	0.011	0.002	0.083	0.077	100.108	76.4078		45.0949	3.97598	16.1026	11.6943	0.203946	4.251	10.5112	4.8424	2.09026	0.000678655	1.23346		0.761641	0.808467	0.200074	39.3202	76.4083	ok	ok	1086.17	1.84981	184.981	6.9923
TQ59	lava flow	MainCone	2021-12-03	2021-12-05	micro		109	43.822	3.995	7.899	7.14	0.07	11.769	23.386	0.496	0.01	0.03			98.617	74.6078		45.6094	3.58326	16.2422	11.1339	0.198717	4.47649	10.1926	5.14296	2.18165	0.00101426	1.2389		0.72311	0.797097	0.243921	41.749	74.6082	ok	ok	1115.13	5.48027	548.027	20.7154
TQ59	lava flow	MainCone	2021-12-03	2021-12-05	micro		125	46.462	3.029	6.284	7.755	0.085	12.885	22.964	0.431	0.008	0.024	0.043		99.97	74.7585		45.6094	3.58326	16.2422	11.1339	0.198717	4.47649	10.1926	5.14296	2.18165	0.00101426	1.2389		0.729195	0.800102	0.241985	41.749	74.7589	ok	ok	1107.53	4.50037	450.037	17.0114
TQ59	lava flow	MainCone	2021-12-03	2021-12-05	micro		126	48.567	1.876	4.609	5.715	0.107	14.477	23.327	0.438	0.006	0.294	0.006	0.006	99.422	81.8692		45.6094	3.58326	16.2422	11.1339	0.198717	4.47649	10.1926	5.14296	2.18165	0.00101426	1.2389		0.757941	0.83978	0.158719	41.749	81.8696	ok	error
TQ59	lava flow	MainCone	2021-12-03	2021-12-05	micro		127	46.818	2.625	6.82	6.824	0.018	12.976	23.316	0.506		0.355	0.02		100.278	77.2187		45.6094	3.58326	16.2422	11.1339	0.198717	4.47649	10.1926	5.14296	2.18165	0.00101426	1.2389		0.711849	0.796254	0.211441	41.749	77.2191	ok	ok	1118.67	5.94208	594.208	22.4611
TQ59	lava flow	MainCone	2021-12-03	2021-12-05	micro		134	45.839	2.832	7.004	7.202	0.095	12.828	23.565	0.517		0.397		0.059	100.279	76.0481		45.6094	3.58326	16.2422	11.1339	0.198717	4.47649	10.1926	5.14296	2.18165	0.00101426	1.2389		0.723569	0.803038	0.225728	41.749	76.0485	ok	ok	1112.2	5.15693	515.693	19.4932
TQ59	lava flow	MainCone	2021-12-03	2021-12-05	rim		107	47.293	2.428	4.565	6.984	0.107	12.815	23.283	0.528	0.007	0.03	0.016		98.056	76.5853		45.6094	3.58326	16.2422	11.1339	0.198717	4.47649	10.1926	5.14296	2.18165	0.00101426	1.2389		0.792767	0.858469	0.219117	41.749	76.5857	ok	ok	1079.68	1.40174	140.174	5.29859
TQ59	lava flow	MainCone	2021-12-03	2021-12-05	rim		144	44.157	3.631	8.519	7.602	0.117	11.659	22.681	0.521			0.019		98.906	73.218		45.6094	3.58326	16.2422	11.1339	0.198717	4.47649	10.1926	5.14296	2.18165	0.00101426	1.2389		0.702043	0.753865	0.262154	41.749	73.2185	ok	ok	1125.35	6.32875	632.875	23.9227
TQ59	lava flow	MainCone	2021-12-03	2021-12-05	rim_inner		113	48.77	1.94	4.527	5.898	0.074	13.3	23.039	0.377	0.002	0.276	0.005	0.025	98.208	80.0783		45.6094	3.58326	16.2422	11.1339	0.198717	4.47649	10.1926	5.14296	2.18165	0.00101426	1.2389		0.743253	0.842308	0.178297	41.749	80.0787	ok	error
TQ59	lava flow	MainCone	2021-12-03	2021-12-05	rim_inner	hourglass	152	49.166	1.829	4.415	6.3	0.077	14.685	22.563	0.391		0.31		0.008	99.736	80.6015		45.6094	3.58326	16.2422	11.1339	0.198717	4.47649	10.1926	5.14296	2.18165	0.00101426	1.2389		0.729301	0.812102	0.172487	41.749	80.6019	ok	error
IGME L1	lava flow	MainCone	2021-11-28	2021-11-28	micro		19	47.305	2.888	5.367	7.785	0.081	13.317	22.602	0.474		0.03	0.027		99.876	75.3039		45.3703	3.84614	15.1787	11.5396	0.194851	4.92177	11.331	4.52885	1.93548	0.00221832	1.15325		0.757228	0.799312	0.249334	43.1914	75.3044	ok	ok	1115.52	2.06051	206.051	7.78872
IGME L1	lava flow	MainCone	2021-11-28	2021-11-28	micro		20	46.864	3.023	6.067	8.129	0.154	12.987	22.657	0.389	0.014	0.024			100.308	74.0113		45.3703	3.84614	15.1787	11.5396	0.194851	4.92177	11.331	4.52885	1.93548	0.00221832	1.15325		0.721524	0.788904	0.266967	43.1914	74.0118	ok	ok	1133.99	4.37142	437.142	16.524
IGME L1	lava flow	MainCone	2021-11-28	2021-11-28	micro		29	47.095	2.603	6.077	6.772	0.176	13.278	22.629	0.522		0.014	0.001	0.034	99.167	77.7535		45.3703	3.84614	15.1787	11.5396	0.194851	4.92177	11.331	4.52885	1.93548	0.00221832	1.15325		0.699135	0.797565	0.217528	43.1914	77.7539	ok	ok	1148.3	6.34988	634.988	24.0026
IGME L1	lava flow	MainCone	2021-11-28	2021-11-28	micro		30	42.383	4.804	9.37	8.088	0.095	11.003	22.583	0.469	0.002	0.075	0.009		98.881	70.8029		45.3703	3.84614	15.1787	11.5396	0.194851	4.92177	11.331	4.52885	1.93548	0.00221832	1.15325		0.699111	0.732051	0.313516	43.1914	70.8034	ok	ok	1152.62	6.11574	611.574	23.1175
IGME L1	lava flow	MainCone	2021-11-28	2021-11-28	micro		38	47.218	2.927	5.633	7.417	0.118	13.203	22.742	0.392	0.029	0.038	0.044		99.761	76.0371		45.3703	3.84614	15.1787	11.5396	0.194851	4.92177	11.331	4.52885	1.93548	0.00221832	1.15325		0.730058	0.803117	0.239599	43.1914	76.0376	ok	ok	1130.87	4.12487	412.487	15.592
IGME L1	lava flow	MainCone	2021-11-28	2021-11-28	micro		47	43.403	4.805	8.164	7.783	0.095	11.336	23.17	0.532		0.017			99.305	72.1937		45.3703	3.84614	15.1787	11.5396	0.194851	4.92177	11.331	4.52885	1.93548	0.00221832	1.15325		0.7421	0.77426	0.292831	43.1914	72.1941	ok	ok	1130.16	3.69461	369.461	13.9656
IGME L1	lava flow	MainCone	2021-11-28	2021-11-28	rim_inner	hourglass	15	48.554	2.194	4.667	6.848	0.073	14.252	22.777	0.429	0.002	0.08		0.098	99.876	78.7678		45.3703	3.84614	15.1787	11.5396	0.194851	4.92177	11.331	4.52885	1.93548	0.00221832	1.15325		0.746742	0.817431	0.204936	43.1914	78.7682	ok	ok	1119.85	2.83609	283.609	10.7204
IGME L1	lava flow	MainCone	2021-11-28	2021-11-28	rim_inner		31	49.264	1.906	4.296	5.98	0.092	14.475	23.491	0.422		0.261	0.014		100.201	81.1846		45.3703	3.84614	15.1787	11.5396	0.194851	4.92177	11.331	4.52885	1.93548	0.00221832	1.15325		0.764391	0.845967	0.176203	43.1914	81.1849	ok	error
IGME L1	lava flow	MainCone	2021-11-28	2021-11-28	rim_inner	hourglass	41	48.884	1.904	4.79	5.699	0.063	14.128	23.394	0.433	0.026	0.333			99.654	81.5464		45.3703	3.84614	15.1787	11.5396	0.194851	4.92177	11.331	4.52885	1.93548	0.00221832	1.15325		0.723514	0.840302	0.172047	43.1914	81.5468	error	error
IG2611L2	lava flow	MainCone	2021-11-26	2021-11-26	micro		75	46.579	3.601	6.719	7.837	0.096	12.266	21.968	0.478	0.027	0.037	0.072	0.047	99.68	73.6144		44.7681	4.02741	15.4969	11.5592	0.193361	4.85866	11.4641	4.5312	1.93508	0.00188985	1.16595		0.691882	0.753667	0.268557	42.8335	73.6148	ok	ok	1145.25	6.07909	607.909	22.979
IG2611L2	lava flow	MainCone	2021-11-26	2021-11-26	rim		64	46.803	2.435	6.4	6.184	0.108	12.94	23.296	0.431		0.311	0.025		98.933	78.8583		44.7681	4.02741	15.4969	11.5592	0.193361	4.85866	11.4641	4.5312	1.93508	0.00188985	1.16595		0.715182	0.811308	0.200874	42.8335	78.8587	ok	ok	1134.67	5.37039	537.039	20.3001
IG2611L2	lava flow	MainCone	2021-11-26	2021-11-26	rim_inner		45	47.251	2.356	5.398	6.038	0.129	14.274	22.57	0.388	0.021	0.069	0.052	0.006	98.546	80.8209		44.7681	4.02741	15.4969	11.5592	0.193361	4.85866	11.4641	4.5312	1.93508	0.00188985	1.16595		0.714305	0.806676	0.177802	42.8335	80.8212	ok	error
IG2611L2	lava flow	MainCone	2021-11-26	2021-11-26	rim_inner		49	47.455	3.018	5.973	7.195	0.109	12.405	22.593	0.371	0.029	0.002	0.096		99.246	75.45		44.7681	4.02741	15.4969	11.5592	0.193361	4.85866	11.4641	4.5312	1.93508	0.00188985	1.16595		0.722243	0.793206	0.243794	42.8335	75.4505	ok	ok	1130.84	4.65722	465.722	17.6043
IG2611L2	lava flow	MainCone	2021-11-26	2021-11-26	rim_inner		52	50.501	1.844	4.102	6.119	0.106	14.508	22.537	0.395		0.234	0.026	0.069	100.372	80.8663		44.7681	4.02741	15.4969	11.5592	0.193361	4.85866	11.4641	4.5312	1.93508	0.00188985	1.16595		0.714722	0.812212	0.177281	42.8335	80.8667	ok	error
IG2611L2	lava flow	MainCone	2021-11-26	2021-11-26	rim_inner		53	46.066	3.309	7.574	6.784	0.112	12.084	22.738	0.463	0.018	0.502	0.02		99.67	76.0489		44.7681	4.02741	15.4969	11.5592	0.193361	4.85866	11.4641	4.5312	1.93508	0.00188985	1.16595		0.701844	0.757035	0.235974	42.8335	76.0493	ok	ok	1143.53	5.89432	589.432	22.2805
IG2611L2	lava flow	MainCone	2021-11-26	2021-11-26	rim_inner		55	50.059	1.893	4.399	5.883	0.051	14.103	23.16	0.386	0.029	0.312			100.275	81.0362		44.7681	4.02741	15.4969	11.5592	0.193361	4.85866	11.4641	4.5312	1.93508	0.00188985	1.16595		0.725151	0.830773	0.175338	42.8335	81.0366	error	error
IG2611L2	lava flow	MainCone	2021-11-26	2021-11-26	rim_inner		68	49.255	1.712	4.321	5.892	0.081	14.242	23.006	0.422		0.313	0.033		99.277	81.1631		44.7681	4.02741	15.4969	11.5592	0.193361	4.85866	11.4641	4.5312	1.93508	0.00188985	1.16595		0.716685	0.837584	0.173893	42.8335	81.1635	error	error
IG2611L2	lava flow	MainCone	2021-11-26	2021-11-26	rim_inner		71	47.969	2.364	5.713	6.467	0.147	13.266	21.735	0.45		0.345	0.005		98.461	78.5252		44.7681	4.02741	15.4969	11.5592	0.193361	4.85866	11.4641	4.5312	1.93508	0.00188985	1.16595		0.695969	0.762891	0.204905	42.8335	78.5256	ok	ok	1141.87	5.74877	574.877	21.7303
TQ74	lava flow	MainCone	2021-11-25	2022-02-20	rim_inner		8	47.549	2.511	6.129	6.31	0.075	13.767	23.079	0.438		0.207	0.055		100.12	79.5465		44.7034	4.05212	15.2905	11.7914	0.199034	4.64316	11.5039	4.68279	1.94028	0.000954651	1.19335		0.715628	0.799854	0.180484	41.2435	79.5468	ok	error
TQ74	lava flow	MainCone	2021-11-25	2022-02-20	rim_inner	prism	18	43.506	4.162	8.937	7.102	0.118	10.762	23.121	0.496	0.001	0.457			98.662	72.9816		44.7034	4.05212	15.2905	11.7914	0.199034	4.64316	11.5039	4.68279	1.94028	0.000954651	1.19335		0.709222	0.757179	0.259858	41.2435	72.9821	ok	ok	1141.38	5.96663	596.663	22.5539
TQ74	lava flow	MainCone	2021-11-25	2022-02-20	rim_inner	hourglass	19	48.555	2.076	5.109	5.961	0.165	14.207	23.291	0.452		0.21		0.035	100.026	80.9466		44.7034	4.05212	15.2905	11.7914	0.199034	4.64316	11.5039	4.68279	1.94028	0.000954651	1.19335		0.72244	0.829261	0.165221	41.2435	80.9469	error	error
TQ74	lava flow	MainCone	2021-11-25	2022-02-20	rim_inner	hourglass	21	48.848	1.965	4.811	5.524	0.122	14.236	22.835	0.416		0.357		0.08	99.114	82.1232		44.7034	4.05212	15.2905	11.7914	0.199034	4.64316	11.5039	4.68279	1.94028	0.000954651	1.19335		0.723429	0.818988	0.152796	41.2435	82.1236	ok	error
TQ74	lava flow	MainCone	2021-11-25	2022-02-20	rim_inner	prism	24	45.485	3.379	7.824	7.015	0.136	12.367	22.971	0.459	0.001	0.523			100.16	75.8601		44.7034	4.05212	15.2905	11.7914	0.199034	4.64316	11.5039	4.68279	1.94028	0.000954651	1.19335		0.708609	0.759089	0.223363	41.2435	75.8606	ok	ok	1137.39	5.46419	546.419	20.6546
TQ74	lava flow	MainCone	2021-11-25	2022-02-20	rim_inner	hourglass	25	48.138	2.379	5.384	6.101	0.057	14.058	22.352	0.451	0.016	0.159	0.011		99.106	80.4205		44.7034	4.05212	15.2905	11.7914	0.199034	4.64316	11.5039	4.68279	1.94028	0.000954651	1.19335		0.708554	0.792827	0.170893	41.2435	80.4209	ok	error
TQ74	lava flow	MainCone	2021-11-25	2022-02-20	rim_inner	hourglass	26	49.88	1.914	4.032	6.261	0.118	14.568	23.193	0.407		0.205	0.008		100.586	80.5735		44.7034	4.05212	15.2905	11.7914	0.199034	4.64316	11.5039	4.68279	1.94028	0.000954651	1.19335		0.756627	0.837579	0.169235	41.2435	80.5739	ok	error
TQ74	lava flow	MainCone	2021-11-25	2022-02-20	rim_inner	hourglass	27	48.599	2.257	4.706	6.809	0.154	14.3	23.128	0.35	0.014	0.099	0.069		100.485	78.9192		44.7034	4.05212	15.2905	11.7914	0.199034	4.64316	11.5039	4.68279	1.94028	0.000954651	1.19335		0.777013	0.824193	0.187497	41.2435	78.9196	ok	error
TQ74	lava flow	MainCone	2021-11-25	2022-02-20	rim_inner		33	49.023	2.019	4.291	5.762		14.402	23.63	0.391		0.222			99.74	81.6697		44.7034	4.05212	15.2905	11.7914	0.199034	4.64316	11.5039	4.68279	1.94028	0.000954651	1.19335		0.77731	0.854683	0.157543	41.2435	81.6701	ok	error
TQ74	lava flow	MainCone	2021-11-25	2022-02-20	rim_inner		34	48.811	2.074	4.702	5.932	0.115	13.997	23.517	0.362	0.002	0.358	0.042	0.048	99.912	80.7916		44.7034	4.05212	15.2905	11.7914	0.199034	4.64316	11.5039	4.68279	1.94028	0.000954651	1.19335		0.740752	0.843816	0.166884	41.2435	80.792	error	error
TQ74	lava flow	MainCone	2021-11-25	2022-02-20	rim_inner		35	49.661	1.934	4.571	5.939	0.065	14.392	23.818	0.39		0.35		0.067	101.12	81.2018		44.7034	4.05212	15.2905	11.7914	0.199034	4.64316	11.5039	4.68279	1.94028	0.000954651	1.19335		0.743676	0.847137	0.162495	41.2435	81.2022	error	error
TQ74	lava flow	MainCone	2021-11-25	2022-02-20	rim_inner		36	48.895	2.079	4.463	5.969	0.047	14.26	23.465	0.367		0.329	0.032	0.019	99.906	80.9833		44.7034	4.05212	15.2905	11.7914	0.199034	4.64316	11.5039	4.68279	1.94028	0.000954651	1.19335		0.765825	0.843367	0.164828	41.2435	80.9837	ok	error
TQ74	lava flow	MainCone	2021-11-25	2022-02-20	rim_inner		37	47.708	2.085	5.488	6.226	0.1	13.852	23.715	0.454		0.316	0.05		99.994	79.8628		44.7034	4.05212	15.2905	11.7914	0.199034	4.64316	11.5039	4.68279	1.94028	0.000954651	1.19335		0.738452	0.837867	0.176988	41.2435	79.8632	ok	error
TQ74	lava flow	MainCone	2021-11-25	2022-02-20	rim_inner		38	48.153	2.32	5.61	6.261	0.097	13.837	23.444	0.421		0.346		0.035	100.489	79.755		44.7034	4.05212	15.2905	11.7914	0.199034	4.64316	11.5039	4.68279	1.94028	0.000954651	1.19335		0.724265	0.819986	0.178176	41.2435	79.7554	ok	error
TQ74	lava flow	MainCone	2021-11-25	2022-02-20	rim_inner		55	49.244	1.984	4.767	6.032	0.098	14.221	23.104	0.407	0.016		0.01	0.046	99.883	80.7786		44.7034	4.05212	15.2905	11.7914	0.199034	4.64316	11.5039	4.68279	1.94028	0.000954651	1.19335		0.727145	0.830559	0.167024	41.2435	80.779	error	error
TQ74	lava flow	MainCone	2021-11-25	2022-02-20	rim_inner		56	46.679	2.752	6.212	6.563	0.109	13.581	23.202	0.432			0.028	0.027	99.558	78.6721		44.7034	4.05212	15.2905	11.7914	0.199034	4.64316	11.5039	4.68279	1.94028	0.000954651	1.19335		0.721285	0.812169	0.190291	41.2435	78.6725	ok	error
TQ74	lava flow	MainCone	2021-11-25	2022-02-20	rim_inner		58	48.413	2.483	5.505	6.377	0.098	13.703	23.633	0.473	0.022	0.219		0.068	100.926	79.2977		44.7034	4.05212	15.2905	11.7914	0.199034	4.64316	11.5039	4.68279	1.94028	0.000954651	1.19335		0.725781	0.829009	0.183252	41.2435	79.2981	error	error
TQ74	lava flow	MainCone	2021-11-25	2022-02-20	rim_inner		59	46.893	2.639	6.405	6.168	0.106	13.386	23.583	0.392	0.004	0.416	0.007		99.999	79.46		44.7034	4.05212	15.2905	11.7914	0.199034	4.64316	11.5039	4.68279	1.94028	0.000954651	1.19335		0.729914	0.811933	0.181443	41.2435	79.4604	ok	error
TQ74	lava flow	MainCone	2021-11-25	2022-02-20	rim_inner	hourglass	78	48.721	1.731	4.572	6.178	0.116	13.932	23.548	0.417	0.003	0.375	0.018		99.611	80.079		44.7034	4.05212	15.2905	11.7914	0.199034	4.64316	11.5039	4.68279	1.94028	0.000954651	1.19335		0.741873	0.851279	0.174615	41.2435	80.0794	error	error
TQ74	lava flow	MainCone	2021-11-25	2022-02-20	rim_inner		83	47.623	2.611	6.485	6.301	0.047	13.381	22.905	0.496		0.429	0.043	0.022	100.321	79.1035		44.7034	4.05212	15.2905	11.7914	0.199034	4.64316	11.5039	4.68279	1.94028	0.000954651	1.19335		0.705707	0.781705	0.185425	41.2435	79.1039	ok	error
TQ74	lava flow	MainCone	2021-11-25	2022-02-20	rim_inner		84	47.01	2.565	6.689	5.597	0.084	13.012	23.174	0.476	0.026	0.387	0.029	0.046	99.049	80.5603		44.7034	4.05212	15.2905	11.7914	0.199034	4.64316	11.5039	4.68279	1.94028	0.000954651	1.19335		0.715636	0.796762	0.169379	41.2435	80.5607	ok	error
TQ74	lava flow	MainCone	2021-11-25	2022-02-20	rim_inner		85	48.122	2.238	5.946	6.078	0.08	13.468	22.89	0.44	0.012	0.724	0.021	0.027	100.019	79.7975		44.7034	4.05212	15.2905	11.7914	0.199034	4.64316	11.5039	4.68279	1.94028	0.000954651	1.19335		0.716025	0.787819	0.177707	41.2435	79.7979	ok	error
TQ71	lava flow	EccentricFissure	2021-11-25	2022-02-20	micro	hourglass	137	45.996	2.959	6.953	5.879	0.023	12.918	23.051	0.462	0.017	0.248	0.086	0.03	98.592	79.6617		44.3303	4.11534	15.1283	12.8311	0.214915	4.87511	10.7083	4.52987	2.06752	0.00198171	1.19931		0.708438	0.793683	0.172914	40.38	79.6621	ok	error
TQ71	lava flow	EccentricFissure	2021-11-25	2022-02-20	micro	hourglass	138	48.641	2.201	4.823	6.462	0.174	14.209	23.111	0.371		0.184	0.011		100.187	79.673		44.3303	4.11534	15.1283	12.8311	0.214915	4.87511	10.7083	4.52987	2.06752	0.00198171	1.19931		0.737272	0.824272	0.172793	40.38	79.6734	ok	error
TQ71	lava flow	EccentricFissure	2021-11-25	2022-02-20	micro	hourglass	139	48.42	1.885	4.705	5.936	0.124	14.261	23.149	0.455	0.024	0.19	0.064		99.213	81.0696		44.3303	4.11534	15.1283	12.8311	0.214915	4.87511	10.7083	4.52987	2.06752	0.00198171	1.19931		0.72905	0.837386	0.158149	40.38	81.07	error	error
TQ71	lava flow	EccentricFissure	2021-11-25	2022-02-20	micro	hourglass	140	49.339	1.947	4.329	5.856	0.143	14.467	23.539	0.376		0.277	0.062	0.028	100.335	81.4942		44.3303	4.11534	15.1283	12.8311	0.214915	4.87511	10.7083	4.52987	2.06752	0.00198171	1.19931		0.754653	0.846481	0.153796	40.38	81.4946	ok	error
TQ71	lava flow	EccentricFissure	2021-11-25	2022-02-20	micro	hourglass	141	46.7	2.767	7.002	6.724	0.093	13.243	23.444	0.432	0.016	0.379	0.04	0.077	100.84	77.8308		44.3303	4.11534	15.1283	12.8311	0.214915	4.87511	10.7083	4.52987	2.06752	0.00198171	1.19931		0.710264	0.79049	0.192914	40.38	77.8312	ok	error
TQ71	lava flow	EccentricFissure	2021-11-25	2022-02-20	micro	prism	142	42.86	4.601	9.361	7.926	0.096	11.263	23.052	0.518	0.012	0.156	0.045		99.89	71.6958		44.3303	4.11534	15.1283	12.8311	0.214915	4.87511	10.7083	4.52987	2.06752	0.00198171	1.19931		0.691825	0.74479	0.267376	40.38	71.6963	ok	ok	1143.58	7.34371	734.371	27.7592
TQ71	lava flow	EccentricFissure	2021-11-25	2022-02-20	micro	prism	143	43.268	4.543	8.98	7.444	0.204	11.396	23.31	0.545	0.021	0.018	0.076	0.005	99.805	73.1825		44.3303	4.11534	15.1283	12.8311	0.214915	4.87511	10.7083	4.52987	2.06752	0.00198171	1.19931		0.694335	0.766447	0.248185	40.38	73.1829	ok	ok	1142.94	7.52537	752.537	28.4459
TQ71	lava flow	EccentricFissure	2021-11-25	2022-02-20	rim_inner		149	46.451	2.748	6.67	6.356	0.162	13.06	23.704	0.523	0.013	0.269	0.034	0.047	99.99	78.5532		44.3303	4.11534	15.1283	12.8311	0.214915	4.87511	10.7083	4.52987	2.06752	0.00198171	1.19931		0.706448	0.819591	0.184911	40.38	78.5536	error	error
TQ71	lava flow	EccentricFissure	2021-11-25	2022-02-20	rim_inner		151	47.191	2.856	5.62	7.429	0.073	13.078	23.251	0.465	0.019	0.018	0.022	0.022	100.022	75.8338		44.3303	4.11534	15.1283	12.8311	0.214915	4.87511	10.7083	4.52987	2.06752	0.00198171	1.19931		0.744932	0.821267	0.215829	40.38	75.8342	ok	ok	1111.74	4.0312	403.12	15.238
TQ71	lava flow	EccentricFissure	2021-11-25	2022-02-20	rim_inner		152	47.423	2.936	5.27	7.161	0.035	13.157	23.403	0.367		0.032	0.023		99.807	76.6088		44.3303	4.11534	15.1283	12.8311	0.214915	4.87511	10.7083	4.52987	2.06752	0.00198171	1.19931		0.772204	0.832685	0.206794	40.38	76.6092	ok	ok	1099.22	2.48933	248.933	9.40965
TQ71	lava flow	EccentricFissure	2021-11-25	2022-02-20	rim_inner		164	45.5	3.112	7.841	7.028	0.039	12.276	23.038	0.489	0.017	0.18	0.033		99.553	75.6906		44.3303	4.11534	15.1283	12.8311	0.214915	4.87511	10.7083	4.52987	2.06752	0.00198171	1.19931		0.699993	0.771653	0.217519	40.38	75.691	ok	ok	1137.85	6.91748	691.748	26.1481
TQ71	lava flow	EccentricFissure	2021-11-25	2022-02-20	rim_inner		166	46.914	2.398	5.782	6.913	0.112	13.598	22.76	0.465		0.168	0.09	0.069	99.2	77.8089		44.3303	4.11534	15.1283	12.8311	0.214915	4.87511	10.7083	4.52987	2.06752	0.00198171	1.19931		0.711342	0.804704	0.193158	40.38	77.8093	ok	error
TQ71	lava flow	EccentricFissure	2021-11-25	2022-02-20	rim_inner		167	45.643	2.913	7.386	6.689	0.089	12.489	23.143	0.505	0.003	0.258	0.063	0.077	99.181	76.8957		44.3303	4.11534	15.1283	12.8311	0.214915	4.87511	10.7083	4.52987	2.06752	0.00198171	1.19931		0.700796	0.78805	0.203496	40.38	76.8961	ok	ok	1137.34	7.04347	704.347	26.6243
TQ63	lava flow	EccentricFissure	2021-11-25	2021-12-13	micro		87	46.406	2.752	7.071	6.488	0.109	13.081	23.409	0.47		0.434	0.022	0.048	100.242	78.2323		44.3303	4.11534	15.1283	12.8311	0.214915	4.87511	10.7083	4.52987	2.06752	0.00198171	1.19931		0.705842	0.792366	0.188448	40.38	78.2327	ok	error
TQ63	lava flow	EccentricFissure	2021-11-25	2021-12-13	micro		88	47.816	3.11	5.344	7.485	0.124	13.086	22.399	0.383		0.068	0.042		99.857	75.7071		44.3303	4.11534	15.1283	12.8311	0.214915	4.87511	10.7083	4.52987	2.06752	0.00198171	1.19931		0.715892	0.794394	0.217323	40.38	75.7075	ok	ok	1125.62	5.56809	556.809	21.0474
TQ63	lava flow	EccentricFissure	2021-11-25	2021-12-13	micro		90	47.284	2.486	6.685	6.139	0.036	13.105	23.418	0.443	0.021	0.34	0.033		99.99	79.1894		44.3303	4.11534	15.1283	12.8311	0.214915	4.87511	10.7083	4.52987	2.06752	0.00198171	1.19931		0.713547	0.800437	0.177985	40.38	79.1898	ok	error
TQ63	lava flow	EccentricFissure	2021-11-25	2021-12-13	micro		91	43.322	4.585	9.449	7.751	0.091	11.267	23.203	0.493	0.011	0.018	0.067	0.019	100.257	72.1538		44.3303	4.11534	15.1283	12.8311	0.214915	4.87511	10.7083	4.52987	2.06752	0.00198171	1.19931		0.697373	0.745941	0.261379	40.38	72.1543	ok	ok	1141.28	7.05573	705.573	26.6707
TQ63	lava flow	EccentricFissure	2021-11-25	2021-12-13	rim		105	47.179	2.363	6.727	6.209	0.116	13.191	23.356	0.441	0.008	0.415	0.039		100.044	79.1102		44.3303	4.11534	15.1283	12.8311	0.214915	4.87511	10.7083	4.52987	2.06752	0.00198171	1.19931		0.711948	0.796123	0.17884	40.38	79.1106	ok	error
TQ63	lava flow	EccentricFissure	2021-11-25	2021-12-13	rim		112	44.286	4.13	8.811	7.601	0.112	11.74	23.068	0.497		0.14	0.068	0.038	100.453	73.3562		44.3303	4.11534	15.1283	12.8311	0.214915	4.87511	10.7083	4.52987	2.06752	0.00198171	1.19931		0.695657	0.74965	0.245994	40.38	73.3566	ok	ok	1140.97	7.06104	706.104	26.6907
TQ63	lava flow	EccentricFissure	2021-11-25	2021-12-13	rim_inner		97	48.189	2.415	4.929	6.965	0.055	13.938	22.949	0.354	0.026	0.109	0.037		99.966	78.1045		44.3303	4.11534	15.1283	12.8311	0.214915	4.87511	10.7083	4.52987	2.06752	0.00198171	1.19931		0.745406	0.818866	0.189864	40.38	78.1049	ok	error
TQ55	lava flow	MainCone	2021-11-25	2021-12-04	micro		77	46.393	2.99	5.72	7.678	0.125	13.189	22.247	0.427	0.002	0.021		0.036	98.792	75.3816		45.3808	3.89093	15.4334	11.7204	0.196252	4.73073	11.1499	4.43885	1.91257	0.00163603	1.14621		0.739301	0.787318	0.234975	41.844	75.3821	ok	ok	1116.78	2.81156	281.156	10.6277
TQ55	lava flow	MainCone	2021-11-25	2021-12-04	micro		85	44.19	3.656	8.395	7.564	0.066	11.873	23.242	0.511	0.008	0.179		0.017	99.684	73.6705		45.3808	3.89093	15.4334	11.7204	0.196252	4.73073	11.1499	4.43885	1.91257	0.00163603	1.14621		0.700514	0.771892	0.257145	41.844	73.671	ok	ok	1143.61	6.16542	616.542	23.3053
TQ55	lava flow	MainCone	2021-11-25	2021-12-04	micro		86	43.546	4.182	8.071	7.642	0.139	11.698	22.563	0.555	0.018	0.048			98.462	73.1806		45.3808	3.89093	15.4334	11.7204	0.196252	4.73073	11.1499	4.43885	1.91257	0.00163603	1.14621		0.70101	0.762205	0.263683	41.844	73.1811	ok	ok	1142.84	5.94705	594.705	22.4799
TQ55	lava flow	MainCone	2021-11-25	2021-12-04	rim_inner	hourglass	60	49.469	1.956	4.841	6.256	0.114	14.546	23.344	0.423	0.012	0.26	0.003	0.064	101.224	80.5624		45.3808	3.89093	15.4334	11.7204	0.196252	4.73073	11.1499	4.43885	1.91257	0.00163603	1.14621		0.722357	0.82525	0.173596	41.844	80.5627	error	error
TQ55	lava flow	MainCone	2021-11-25	2021-12-04	rim_inner	hourglass	61	47.324	2.282	5.119	6.841	0.158	13.865	23.137	0.404		0.13		0.02	99.26	78.3211		45.3808	3.89093	15.4334	11.7204	0.196252	4.73073	11.1499	4.43885	1.91257	0.00163603	1.14621		0.778814	0.826549	0.199153	41.844	78.3215	ok	error
TQ55	lava flow	MainCone	2021-11-25	2021-12-04	rim_inner		72	47.531	2.149	4.791	6.637	0.129	13.98	22.977	0.401	0.001	0.109	0.035	0.031	98.74	78.9683		45.3808	3.89093	15.4334	11.7204	0.196252	4.73073	11.1499	4.43885	1.91257	0.00163603	1.14621		0.77562	0.831074	0.191624	41.844	78.9687	ok	error
TQ55	lava flow	MainCone	2021-11-25	2021-12-04	rim_inner		83	46.223	2.622	6.906	6.855	0.073	13.261	22.748	0.47		0.335	0.02	0.025	99.513	77.5197		45.3808	3.89093	15.4334	11.7204	0.196252	4.73073	11.1499	4.43885	1.91257	0.00163603	1.14621		0.700508	0.776477	0.20865	41.844	77.5202	ok	ok	1139.56	5.68792	568.792	21.5003
TQ55	lava flow	MainCone	2021-11-25	2021-12-04	rim_inner		92	46.343	2.251	6.36	6.269	0.066	12.73	22.923	0.458		0.423			97.823	78.3536		45.3808	3.89093	15.4334	11.7204	0.196252	4.73073	11.1499	4.43885	1.91257	0.00163603	1.14621		0.713903	0.805476	0.198772	41.844	78.354	ok	error
TQ52	lava flow	MainCone	2021-11-12	2021-11-14	micro		69	49.903	1.768	4.178	6.178	0.089	14.585	22.433	0.408		0.422	0.033	0.038	99.997	80.7997		44.9134	3.98354	15.449	11.8064	0.196898	5.00956	11.2721	4.42331	1.85861	0.00394603	1.08713		0.706301	0.808658	0.179731	43.0644	80.8	error	error
TQ52	lava flow	MainCone	2021-11-12	2021-11-14	micro		70	48.913	1.816	4.444	6.349	0.123	13.97	23.046	0.398	0.007	0.277	0.014		99.357	79.684		44.9134	3.98354	15.449	11.8064	0.196898	5.00956	11.2721	4.42331	1.85861	0.00394603	1.08713		0.718124	0.837791	0.192837	43.0644	79.6844	error	error
TQ52	lava flow	MainCone	2021-11-12	2021-11-14	rim	over_Ol	60	48.733	2.157	4.867	6.987	0.125	14.082	22.621	0.47	0.007	0.208	0.002	0.004	100.259	78.2261		44.9134	3.98354	15.449	11.8064	0.196898	5.00956	11.2721	4.42331	1.85861	0.00394603	1.08713		0.710416	0.806002	0.210527	43.0644	78.2265	ok	ok	1133.12	4.94919	494.919	18.7079
TQ52	lava flow	MainCone	2021-11-12	2021-11-14	rim		62	46.485	2.779	6.912	6.861	0.067	13.089	23.377	0.513	0.007	0.332	0.034	0.055	100.456	77.2761		44.9134	3.98354	15.449	11.8064	0.196898	5.00956	11.2721	4.42331	1.85861	0.00394603	1.08713		0.695036	0.797171	0.222415	43.0644	77.2765	error	ok
TQ52	lava flow	MainCone	2021-11-12	2021-11-14	rim_inner		58	46.731	2.549	6.555	6.595	0.055	13.192	23.109	0.498	0.006	0.317	0.032	0.014	99.639	78.0973		44.9134	3.98354	15.449	11.8064	0.196898	5.00956	11.2721	4.42331	1.85861	0.00394603	1.08713		0.696696	0.798377	0.212122	43.0644	78.0977	error	ok
TQ52	lava flow	MainCone	2021-11-12	2021-11-14	rim_inner		67	48.327	2.035	5.012	6.081	0.083	13.944	23.318	0.429		0.282		0.023	99.511	80.3439		44.9134	3.98354	15.449	11.8064	0.196898	5.00956	11.2721	4.42331	1.85861	0.00394603	1.08713		0.715118	0.835949	0.185042	43.0644	80.3442	error	error
TQ52	lava flow	MainCone	2021-11-12	2021-11-14	rim_inner	hourglass	87	49.118	1.935	4.29	6.959	0.087	14.164	22.574	0.438	0.009	0.21	0.007		99.791	78.3929		44.9134	3.98354	15.449	11.8064	0.196898	5.00956	11.2721	4.42331	1.85861	0.00394603	1.08713		0.722635	0.817975	0.20847	43.0644	78.3933	ok	ok	1126.54	4.21798	421.798	15.944
TQ48	lava flow	MainCone	2021-11-01	2021-11-02	micro		6	46.066	2.978	7.507	7.384	0.16	12.501	23.571	0.621		0.047	0.087		100.922	75.111		45.7341	3.5658	16.7188	10.419	0.19	4.31261	10.7135	5.09246	2.0813	0.00190024	1.17246		0.698205	0.799346	0.244491	42.4577	75.1114	error	ok
TQ48	lava flow	MainCone	2021-11-01	2021-11-02	micro		7	48.213	2.533	5.22	7.272	0.077	13.827	22.536	0.444	0.029	0.173	0.043	0.086	100.367	77.2176		45.7341	3.5658	16.7188	10.419	0.19	4.31261	10.7135	5.09246	2.0813	0.00190024	1.17246		0.726739	0.795416	0.217692	42.4577	77.218	ok	ok	1104.48	3.45609	345.609	13.064
TQ48	lava flow	MainCone	2021-11-01	2021-11-02	micro		8	45.22	3.535	7.827	6.976	0.045	12.068	23.764	0.476	0.015	0.269	0.024	0.008	100.219	75.5124		45.7341	3.5658	16.7188	10.419	0.19	4.31261	10.7135	5.09246	2.0813	0.00190024	1.17246		0.719922	0.796625	0.23927	42.4577	75.5128	ok	ok	1115.45	4.93265	493.265	18.6454
TQ48	lava flow	MainCone	2021-11-01	2021-11-02	micro		9	45.746	2.957	7.143	6.972	0.021	12.38	23.417	0.507		0.179	0.03		99.352	75.9917		45.7341	3.5658	16.7188	10.419	0.19	4.31261	10.7135	5.09246	2.0813	0.00190024	1.17246		0.714258	0.805528	0.233106	42.4577	75.9922	ok	ok	1117.09	5.25313	525.313	19.8568
TQ48	lava flow	MainCone	2021-11-01	2021-11-02	micro		10	43.894	4.282	8.759	7.935	0.097	11.017	23.362	0.553		0.014	0.054		99.967	71.2222		45.7341	3.5658	16.7188	10.419	0.19	4.31261	10.7135	5.09246	2.0813	0.00190024	1.17246		0.705448	0.772541	0.298126	42.4577	71.2227	ok	ok	1124.11	5.80485	580.485	21.9423
TQ48	lava flow	MainCone	2021-11-01	2021-11-02	micro		12	48.341	2.957	4.615	7.491	0.174	13.206	22.897	0.445			0.062	0.013	100.188	75.8599		45.7341	3.5658	16.7188	10.419	0.19	4.31261	10.7135	5.09246	2.0813	0.00190024	1.17246		0.796396	0.822367	0.234793	42.4577	75.8604	ok	ok
TQ48	lava flow	MainCone	2021-11-01	2021-11-02	micro		13	45.316	3.785	7.212	7.476	0.177	11.321	23.151	0.576	0.027	0.014	0.062		99.117	72.9682		45.7341	3.5658	16.7188	10.419	0.19	4.31261	10.7135	5.09246	2.0813	0.00190024	1.17246		0.70759	0.802833	0.273339	42.4577	72.9686	ok	ok	1122.43	5.93294	593.294	22.4265
TQ48	lava flow	MainCone	2021-11-01	2021-11-02	micro		18	45.619	2.897	7.441	6.891	0.136	12.102	23.371	0.523	0.009	0.19	0.069	0.088	99.248	75.79		45.7341	3.5658	16.7188	10.419	0.19	4.31261	10.7135	5.09246	2.0813	0.00190024	1.17246		0.712187	0.798538	0.23569	42.4577	75.7904	ok	ok	1119.08	5.43819	543.819	20.5564
TQ48	lava flow	MainCone	2021-11-01	2021-11-02	micro		19	44.678	3.499	8.336	7.035	0.084	11.853	23.497	0.531		0.148	0.027		99.688	75.0209		45.7341	3.5658	16.7188	10.419	0.19	4.31261	10.7135	5.09246	2.0813	0.00190024	1.17246		0.709072	0.782634	0.24567	42.4577	75.0214	ok	ok	1121.33	5.55354	555.354	20.9924
TQ48	lava flow	MainCone	2021-11-01	2021-11-02	micro		20	45.744	3.041	7.597	6.827	0.104	11.847	23.542	0.542		0.273	0.011	0.011	99.528	75.5698		45.7341	3.5658	16.7188	10.419	0.19	4.31261	10.7135	5.09246	2.0813	0.00190024	1.17246		0.711646	0.798547	0.238527	42.4577	75.5702	ok	ok	1120.29	5.5994	559.94	21.1658
TQ48	lava flow	MainCone	2021-11-01	2021-11-02	micro		21	44.912	3.25	7.92	7.16	0.045	11.877	23.257	0.508	0.007	0.135	0.045	0.107	99.116	74.7277		45.7341	3.5658	16.7188	10.419	0.19	4.31261	10.7135	5.09246	2.0813	0.00190024	1.17246		0.711492	0.785613	0.24953	42.4577	74.7281	ok	ok	1119.52	5.34724	534.724	20.2126
TQ48	lava flow	MainCone	2021-11-01	2021-11-02	micro		22	48.241	2.316	5.286	7.125	0.094	13.495	22.453	0.423		0.006	0.049	0.035	99.488	77.1492		45.7341	3.5658	16.7188	10.419	0.19	4.31261	10.7135	5.09246	2.0813	0.00190024	1.17246		0.71831	0.80092	0.218539	42.4577	77.1496	ok	ok	1110.52	4.32413	432.413	16.3452
TQ48	lava flow	MainCone	2021-11-01	2021-11-02	micro		25	48.533	2.643	5.074	6.255	0.146	13.56	23.161	0.439		0.019	0.038	0.088	99.868	79.4422		45.7341	3.5658	16.7188	10.419	0.19	4.31261	10.7135	5.09246	2.0813	0.00190024	1.17246		0.727774	0.829763	0.190934	42.4577	79.4426	error	error
TQ48	lava flow	MainCone	2021-11-01	2021-11-02	micro		26	47.69	2.599	5.302	6.996	0.139	13.206	22.982	0.408	0.025	0.056	0.092	0.032	99.495	77.0896		45.7341	3.5658	16.7188	10.419	0.19	4.31261	10.7135	5.09246	2.0813	0.00190024	1.17246		0.729446	0.823224	0.219278	42.4577	77.09	ok	ok	1106.93	4.09392	409.392	15.475
TQ48	lava flow	MainCone	2021-11-01	2021-11-02	micro		35	45.167	3.437	8.492	7.199	0.052	11.519	23.341	0.658	0.028	0.089	0.043	0.04	100.025	74.041		45.7341	3.5658	16.7188	10.419	0.19	4.31261	10.7135	5.09246	2.0813	0.00190024	1.17246		0.694051	0.775079	0.258687	42.4577	74.0415	ok	ok	1130.21	6.64444	664.444	25.116
TQ48	lava flow	MainCone	2021-11-01	2021-11-02	micro		37	45.94	3.294	7.282	6.973	0.094	12.09	23.167	0.494	0.025	0.091	0.024		99.474	75.554		45.7341	3.5658	16.7188	10.419	0.19	4.31261	10.7135	5.09246	2.0813	0.00190024	1.17246		0.715226	0.791134	0.238732	42.4577	75.5544	ok	ok	1117.6	5.15605	515.605	19.4899
TQ48	lava flow	MainCone	2021-11-01	2021-11-02	micro		38	46.953	3.292	5.842	7.177	0.188	12.787	22.769	0.467		0.009	0.123	0.086	99.607	76.0531		45.7341	3.5658	16.7188	10.419	0.19	4.31261	10.7135	5.09246	2.0813	0.00190024	1.17246		0.730894	0.803318	0.232322	42.4577	76.0535	ok	ok	1107.02	3.88507	388.507	14.6856
TQ48	lava flow	MainCone	2021-11-01	2021-11-02	micro		39	48.828	2.229	4.943	6.696	0.132	13.853	22.872	0.396	0.014	0.159	0.055	0.088	100.177	78.6682		45.7341	3.5658	16.7188	10.419	0.19	4.31261	10.7135	5.09246	2.0813	0.00190024	1.17246		0.728092	0.815682	0.200073	42.4577	78.6686	ok	ok	1106.2	3.91418	391.418	14.7956
TQ48	lava flow	MainCone	2021-11-01	2021-11-02	micro		40	47.712	2.851	4.913	7.611	0.16	12.774	23.358	0.563	0.029	0.017	0.073	0.032	100.061	74.9484		45.7341	3.5658	16.7188	10.419	0.19	4.31261	10.7135	5.09246	2.0813	0.00190024	1.17246		0.805468	0.83799	0.246622	42.4577	74.9489	ok	ok
TQ48	lava flow	MainCone	2021-11-01	2021-11-02	micro		41	48.48	2.63	5.126	7.185	0.059	13.554	22.88	0.449	0.013		0.061	0.011	100.437	77.0782		45.7341	3.5658	16.7188	10.419	0.19	4.31261	10.7135	5.09246	2.0813	0.00190024	1.17246		0.72616	0.814679	0.21942	42.4577	77.0786	ok	ok	1107.25	4.04249	404.249	15.2806
TQ48	lava flow	MainCone	2021-11-01	2021-11-02	micro		42	43.71	4.657	8.168	7.79	0.139	11.406	23.104	0.617	0.024	0.003	0.158	0.04	99.776	72.2991		45.7341	3.5658	16.7188	10.419	0.19	4.31261	10.7135	5.09246	2.0813	0.00190024	1.17246		0.73282	0.771365	0.282697	42.4577	72.2995	ok	ok	1109	3.78066	378.066	14.2909
TQ48	lava flow	MainCone	2021-11-01	2021-11-02	micro		43	48.806	2.574	4.466	7.039	0.15	13.432	23.239	0.394	0.022		0.017	0.019	100.139	77.2805		45.7341	3.5658	16.7188	10.419	0.19	4.31261	10.7135	5.09246	2.0813	0.00190024	1.17246		0.768904	0.840645	0.216914	42.4577	77.2809	ok	ok	1088.05	1.75519	175.519	6.63461
TQ48	lava flow	MainCone	2021-11-01	2021-11-02	micro		49	44.98	3.141	7.838	6.192	0.139	11.904	23.379	0.476		0.091	0.088		98.228	77.4109		45.7341	3.5658	16.7188	10.419	0.19	4.31261	10.7135	5.09246	2.0813	0.00190024	1.17246		0.720413	0.796022	0.215305	42.4577	77.4114	ok	ok	1116.11	5.01367	501.367	18.9517
TQ48	lava flow	MainCone	2021-11-01	2021-11-02	micro		50	42.967	4.955	9.225	8.582	0.24	11.129	22.797	0.578	0.004	0.042	0.082	0.011	100.601	69.803		45.7341	3.5658	16.7188	10.419	0.19	4.31261	10.7135	5.09246	2.0813	0.00190024	1.17246		0.702902	0.735008	0.31919	42.4577	69.8035	ok	ok	1123.34	5.24578	524.578	19.829
TQ48	lava flow	MainCone	2021-11-01	2021-11-02	micro		52	46.203	3.112	7.589	7.161	0.084	12.175	23.635	0.552	0.009	0.24	0.059		100.819	75.1902		45.7341	3.5658	16.7188	10.419	0.19	4.31261	10.7135	5.09246	2.0813	0.00190024	1.17246		0.708531	0.794164	0.243456	42.4577	75.1906	ok	ok	1121.03	5.64778	564.778	21.3486
TQ48	lava flow	MainCone	2021-11-01	2021-11-02	micro		54	45.934	3.802	6.807	7.457	0.188	12.128	22.233	0.513	0.022		0.073		99.157	74.3532		45.7341	3.5658	16.7188	10.419	0.19	4.31261	10.7135	5.09246	2.0813	0.00190024	1.17246		0.704198	0.769084	0.254502	42.4577	74.3537	ok	ok	1121.66	5.43796	543.796	20.5555
TQ48	lava flow	MainCone	2021-11-01	2021-11-02	micro		55	45.123	3.845	7.852	6.574	0.111	11.865	23.564	0.507		0.093	0.04	0.091	99.574	76.2877		45.7341	3.5658	16.7188	10.419	0.19	4.31261	10.7135	5.09246	2.0813	0.00190024	1.17246		0.716458	0.795093	0.229339	42.4577	76.2881	ok	ok	1118.15	5.27449	527.449	19.9376
TQ48	lava flow	MainCone	2021-11-01	2021-11-02	micro		56	45.514	3.687	7.164	7.162	0.118	12.355	23.209	0.512	0.015	0.009	0.031		99.776	75.4604		45.7341	3.5658	16.7188	10.419	0.19	4.31261	10.7135	5.09246	2.0813	0.00190024	1.17246		0.717351	0.795527	0.239943	42.4577	75.4608	ok	ok	1115.32	4.90314	490.314	18.5339
TQ48	lava flow	MainCone	2021-11-01	2021-11-02	micro		61	43.429	4.356	8.88	7.807	0.132	11.236	23.345	0.54		0.052	0.059	0.024	99.836	71.9533		45.7341	3.5658	16.7188	10.419	0.19	4.31261	10.7135	5.09246	2.0813	0.00190024	1.17246		0.705345	0.769764	0.2876	42.4577	71.9538	ok	ok	1123.61	5.70489	570.489	21.5645
TQ48	lava flow	MainCone	2021-11-01	2021-11-02	micro		62	42.925	5.294	8.939	7.901	0.156	10.441	22.419	0.716	0.012	0.03	0.035	0.043	98.868	70.1991		45.7341	3.5658	16.7188	10.419	0.19	4.31261	10.7135	5.09246	2.0813	0.00190024	1.17246		0.690336	0.741314	0.313225	42.4577	70.1996	ok	ok	1133.6	6.68321	668.321	25.2625
TQ48	lava flow	MainCone	2021-11-01	2021-11-02	micro		63	46.269	2.886	7.313	5.704	0.084	12.105	23.152	0.549	0.002	0.286	0.042		98.392	79.0923		45.7341	3.5658	16.7188	10.419	0.19	4.31261	10.7135	5.09246	2.0813	0.00190024	1.17246		0.710589	0.792402	0.195043	42.4577	79.0927	ok	error
TQ48	lava flow	MainCone	2021-11-01	2021-11-02	micro		64	47.307	2.785	5.847	7.205	0.167	12.823	22.835	0.442	0.002	0.028	0.111	0.04	99.552	76.0334		45.7341	3.5658	16.7188	10.419	0.19	4.31261	10.7135	5.09246	2.0813	0.00190024	1.17246		0.72151	0.807208	0.232574	42.4577	76.0338	ok	ok	1111.61	4.54133	454.133	17.1662
TQ48	lava flow	MainCone	2021-11-01	2021-11-02	micro		65	49.545	1.827	4.292	6.244	0.094	14.469	22.845	0.399	0.012	0.324	0.041	0.064	100.092	80.5093		45.7341	3.5658	16.7188	10.419	0.19	4.31261	10.7135	5.09246	2.0813	0.00190024	1.17246		0.729149	0.824354	0.178624	42.4577	80.5096	ok	error
TQ48	lava flow	MainCone	2021-11-01	2021-11-02	micro		66	46.327	2.682	7.061	6.943	0.16	12.405	23.388	0.756		0.05	0.054		99.826	76.1044		45.7341	3.5658	16.7188	10.419	0.19	4.31261	10.7135	5.09246	2.0813	0.00190024	1.17246		0.68788	0.81318	0.231669	42.4577	76.1048	error	ok
TQ48	lava flow	MainCone	2021-11-01	2021-11-02	micro		67	48.2	2.593	4.835	7.074	0.066	13.585	23.57	0.438	0.021	0.097	0.038		100.517	77.3921		45.7341	3.5658	16.7188	10.419	0.19	4.31261	10.7135	5.09246	2.0813	0.00190024	1.17246		0.816357	0.839233	0.215537	42.4577	77.3925	ok	ok
TQ48	lava flow	MainCone	2021-11-01	2021-11-02	micro		68	43.808	3.513	8.91	8.434	0.17	11.099	22.436	0.674	0.005	0.019	0.067		99.135	70.1119		45.7341	3.5658	16.7188	10.419	0.19	4.31261	10.7135	5.09246	2.0813	0.00190024	1.17246		0.680148	0.742179	0.314533	42.4577	70.1124	ok	ok	1135.62	6.9613	696.13	26.3137
TQ48	lava flow	MainCone	2021-11-01	2021-11-02	micro		69	46.084	3.208	7.148	7.564	0.198	12.229	22.702	0.483			0.009	0.04	99.625	74.2395		45.7341	3.5658	16.7188	10.419	0.19	4.31261	10.7135	5.09246	2.0813	0.00190024	1.17246		0.709935	0.775891	0.256022	42.4577	74.24	ok	ok	1118.44	5.09004	509.004	19.2404
TQ48	lava flow	MainCone	2021-11-01	2021-11-02	rim		3	47.567	3.126	5.142	7.262	0.23	12.768	23.479	0.482	0.007		0.108	0.032	100.171	75.8108		45.7341	3.5658	16.7188	10.419	0.19	4.31261	10.7135	5.09246	2.0813	0.00190024	1.17246		0.801168	0.836892	0.235424	42.4577	75.8112	ok	ok
TQ48	lava flow	MainCone	2021-11-01	2021-11-02	rim		4	45.456	3.207	7.395	6.27	0.084	12.443	23.64	0.522		0.189	0.009		99.215	77.9616		45.7341	3.5658	16.7188	10.419	0.19	4.31261	10.7135	5.09246	2.0813	0.00190024	1.17246		0.714797	0.809005	0.208573	42.4577	77.962	ok	ok	1117.8	5.38628	538.628	20.3601
TQ48	lava flow	MainCone	2021-11-01	2021-11-02	rim		5	46.082	2.737	7.336	6.659	0.139	12.389	23.816	0.546	0.004	0.163	0.05		99.921	76.8327		45.7341	3.5658	16.7188	10.419	0.19	4.31261	10.7135	5.09246	2.0813	0.00190024	1.17246		0.712554	0.81402	0.222479	42.4577	76.8331	error	ok
TQ48	lava flow	MainCone	2021-11-01	2021-11-02	rim		32	43.495	4.131	9.039	7.434	0.163	11.3	23.667	0.583	0.003	0.042	0.042	0.091	99.899	73.0426		45.7341	3.5658	16.7188	10.419	0.19	4.31261	10.7135	5.09246	2.0813	0.00190024	1.17246		0.703024	0.779746	0.272308	42.4577	73.0431	ok	ok	1125.32	6.05061	605.061	22.8713
TQ48	lava flow	MainCone	2021-11-01	2021-11-02	rim		33	45.767	3.112	7.942	7.561	0.104	12.08	23.288	0.551	0.017		0.075	0.011	100.497	74.012		45.7341	3.5658	16.7188	10.419	0.19	4.31261	10.7135	5.09246	2.0813	0.00190024	1.17246		0.703708	0.779385	0.259077	42.4577	74.0125	ok	ok	1122.78	5.7088	570.88	21.5792
TQ48	lava flow	MainCone	2021-11-01	2021-11-02	rim		34	46.374	3.113	7.139	6.706	0.164	12.465	23.58	0.449		0.132	0.018	0.064	100.14	76.8163		45.7341	3.5658	16.7188	10.419	0.19	4.31261	10.7135	5.09246	2.0813	0.00190024	1.17246		0.724727	0.802845	0.222683	42.4577	76.8167	ok	ok	1112.46	4.60544	460.544	17.4086
TQ48	lava flow	MainCone	2021-11-01	2021-11-02	rim		45	43.139	4.657	9.436	7.466	0.129	11.071	23.323	0.533	0.024	0.036	0.028		99.842	72.5521		45.7341	3.5658	16.7188	10.419	0.19	4.31261	10.7135	5.09246	2.0813	0.00190024	1.17246		0.705497	0.755042	0.279137	42.4577	72.5526	ok	ok	1124.75	5.67971	567.971	21.4693
TQ48	lava flow	MainCone	2021-11-01	2021-11-02	rim		46	43.583	4.163	9.417	7.685	0.118	10.883	23.403	0.599		0.019	0.034	0.003	99.904	71.6259		45.7341	3.5658	16.7188	10.419	0.19	4.31261	10.7135	5.09246	2.0813	0.00190024	1.17246		0.698783	0.76082	0.292289	42.4577	71.6263	ok	ok	1128.51	6.24774	624.774	23.6164
TQ48	lava flow	MainCone	2021-11-01	2021-11-02	rim		47	43.05	4.285	8.99	7.912	0.101	10.885	23.547	0.554	0.013		0.048	0.024	99.385	71.0343		45.7341	3.5658	16.7188	10.419	0.19	4.31261	10.7135	5.09246	2.0813	0.00190024	1.17246		0.706664	0.781536	0.300867	42.4577	71.0348	ok	ok	1123.47	5.8255	582.55	22.0204
TQ48	lava flow	MainCone	2021-11-01	2021-11-02	rim		58	44.191	3.745	8.508	7.423	0.171	11.368	23.292	0.552	0.007		0.025	0.016	99.282	73.1896		45.7341	3.5658	16.7188	10.419	0.19	4.31261	10.7135	5.09246	2.0813	0.00190024	1.17246		0.705859	0.778364	0.270279	42.4577	73.1901	ok	ok	1123.52	5.79503	579.503	21.9052
TQ48	lava flow	MainCone	2021-11-01	2021-11-02	rim		59	43.912	4.505	9.075	7.622	0.111	10.945	23.459	0.54	0.005	0.013	0.025		100.212	71.9078		45.7341	3.5658	16.7188	10.419	0.19	4.31261	10.7135	5.09246	2.0813	0.00190024	1.17246		0.707712	0.765743	0.28825	42.4577	71.9082	ok	ok	1123.83	5.68634	568.634	21.4944
TQ48	lava flow	MainCone	2021-11-01	2021-11-02	rim_inner		50	44.907	3.216	7.603	7.018	0.166	12.481	23.285	0.539	0.008	0.079	0.056		99.358	76.02		45.7341	3.5658	16.7188	10.419	0.19	4.31261	10.7135	5.09246	2.0813	0.00190024	1.17246		0.705952	0.794535	0.232745	42.4577	76.0204	ok	ok	1120.7	5.60809	560.809	21.1986
TQ48	lava flow	MainCone	2021-11-01	2021-11-02	rim_inner		56	48.027	1.847	4.759	6.45	0.151	14.6	22.914	0.419		0.193	0.076		99.436	80.1387		45.7341	3.5658	16.7188	10.419	0.19	4.31261	10.7135	5.09246	2.0813	0.00190024	1.17246		0.771506	0.821514	0.182862	42.4577	80.1391	ok	error
TQ47	lava flow	MainCone	2021-11-01	2021-11-01	micro		74	47.061	2.884	6.061	7.748	0.185	13.251	22.873	0.486	0.01	0.041	0.077	0.003	100.677	75.3001		46.3175	3.55714	15.9783	10.7545	0.192164	4.63731	10.2451	5.04605	2.11308	0.00114358	1.15896		0.731261	0.794089	0.252126	43.4598	75.3006	ok	ok	1114.21	4.01747	401.747	15.186
TQ47	lava flow	MainCone	2021-11-01	2021-11-01	micro		75	46.071	3.023	6.847	6.994	0.129	12.84	23.365	0.561	0.02	0.186	0.006		100.042	76.5946		46.3175	3.55714	15.9783	10.7545	0.192164	4.63731	10.2451	5.04605	2.11308	0.00114358	1.15896		0.717803	0.803185	0.234875	43.4598	76.595	ok	ok	1124.72	5.51414	551.414	20.8434
TQ47	lava flow	MainCone	2021-11-01	2021-11-01	micro		76	44.411	3.934	8.395	7.118	0.126	11.395	22.835	0.633		0.327	0.069		99.243	74.0505		46.3175	3.55714	15.9783	10.7545	0.192164	4.63731	10.2451	5.04605	2.11308	0.00114358	1.15896		0.693082	0.759182	0.269352	43.4598	74.0509	ok	ok	1141.91	7.26417	726.417	27.4585
TQ47	lava flow	MainCone	2021-11-01	2021-11-01	micro		77	48.64	2.19	4.968	6.675	0.136	13.833	23.29	0.442	0.031	0.058	0.041	0.097	100.304	78.6966		46.3175	3.55714	15.9783	10.7545	0.192164	4.63731	10.2451	5.04605	2.11308	0.00114358	1.15896		0.732063	0.833767	0.208071	43.4598	78.697	error	ok
TQ47	lava flow	MainCone	2021-11-01	2021-11-01	micro		78	48.726	2.043	4.366	6.418	0.059	14.698	22.439	0.466	0.024	0.284	0.028		99.551	80.3237		46.3175	3.55714	15.9783	10.7545	0.192164	4.63731	10.2451	5.04605	2.11308	0.00114358	1.15896		0.766346	0.806264	0.188286	43.4598	80.3241	ok	error
TQ47	lava flow	MainCone	2021-11-01	2021-11-01	micro		79	46.283	2.982	7.051	7.201	0.122	12.815	23.325	0.523		0.096	0.024	0.04	100.422	76.0321		46.3175	3.55714	15.9783	10.7545	0.192164	4.63731	10.2451	5.04605	2.11308	0.00114358	1.15896		0.70818	0.797171	0.242299	43.4598	76.0326	ok	ok	1129.56	6.0855	608.55	23.0032
TQ47	lava flow	MainCone	2021-11-01	2021-11-01	micro		80	44.873	3.998	7.393	7.802	0.119	11.65	23.175	0.642	0.028	0.102	0.129	0.021	99.911	72.6904		46.3175	3.55714	15.9783	10.7545	0.192164	4.63731	10.2451	5.04605	2.11308	0.00114358	1.15896		0.728999	0.788732	0.288773	43.4598	72.6909	ok	ok	1121.02	4.85829	485.829	18.3643
TQ47	lava flow	MainCone	2021-11-01	2021-11-01	micro		81	46.7	3.131	5.788	7.288	0.098	13.296	22.879	0.433	0.02	0.002	0.128		99.763	76.4818		46.3175	3.55714	15.9783	10.7545	0.192164	4.63731	10.2451	5.04605	2.11308	0.00114358	1.15896		0.768993	0.802858	0.236355	43.4598	76.4823	ok	ok	1096.72	1.79226	179.226	6.77474
TQ47	lava flow	MainCone	2021-11-01	2021-11-01	micro		82	45.022	3.677	7.403	7.808	0.084	12.068	23.325	0.499	0.014	0.063	0.099		100.062	73.3696		46.3175	3.55714	15.9783	10.7545	0.192164	4.63731	10.2451	5.04605	2.11308	0.00114358	1.15896		0.725057	0.793716	0.278985	43.4598	73.37	ok	ok	1121.71	5.00674	500.674	18.9255
TQ47	lava flow	MainCone	2021-11-01	2021-11-01	micro		88	46.509	2.753	6.768	6.572	0.15	13.032	22.987	0.519	0.013	0.236		0.051	99.539	77.948		46.3175	3.55714	15.9783	10.7545	0.192164	4.63731	10.2451	5.04605	2.11308	0.00114358	1.15896		0.707391	0.791412	0.217452	43.4598	77.9484	ok	ok	1130.1	6.08962	608.962	23.0188
TQ47	lava flow	MainCone	2021-11-01	2021-11-01	micro		89	45.436	3.554	6.78	6.632	0.206	12.238	23.163	0.529		0.05	0.06		98.648	76.6864		46.3175	3.55714	15.9783	10.7545	0.192164	4.63731	10.2451	5.04605	2.11308	0.00114358	1.15896		0.721899	0.80946	0.233674	43.4598	76.6868	ok	ok	1124.61	5.57017	557.017	21.0553
TQ47	lava flow	MainCone	2021-11-01	2021-11-01	micro		90	44.529	3.545	8.58	7.182	0.08	11.961	23.1	0.596	0.016	0.168	0.066		99.823	74.8028		46.3175	3.55714	15.9783	10.7545	0.192164	4.63731	10.2451	5.04605	2.11308	0.00114358	1.15896		0.695137	0.762475	0.258914	43.4598	74.8032	ok	ok	1138.94	6.91327	691.327	26.1321
TQ47	lava flow	MainCone	2021-11-01	2021-11-01	micro		91	48.116	2.934	5.516	7.728	0.136	12.675	23.114	0.614	0.021	0.036	0.033	0.019	100.923	74.5134		46.3175	3.55714	15.9783	10.7545	0.192164	4.63731	10.2451	5.04605	2.11308	0.00114358	1.15896		0.725251	0.815737	0.262903	43.4598	74.5139	ok	ok	1120.78	5.13347	513.347	19.4045
TQ47	lava flow	MainCone	2021-11-01	2021-11-01	micro		92	44.94	3.454	7.921	6.966	0.014	12.388	23.517	0.588	0.007	0.429	0.034		100.258	76.0192		46.3175	3.55714	15.9783	10.7545	0.192164	4.63731	10.2451	5.04605	2.11308	0.00114358	1.15896		0.705698	0.784904	0.242471	43.4598	76.0196	ok	ok	1132.59	6.34383	634.383	23.9797
TQ47	lava flow	MainCone	2021-11-01	2021-11-01	micro		93	48.424	2.566	4.427	7.356	0.248	13.319	23.34	0.488	0.024		0.075	0.08	100.267	76.3456		46.3175	3.55714	15.9783	10.7545	0.192164	4.63731	10.2451	5.04605	2.11308	0.00114358	1.15896		0.833184	0.842883	0.238148	43.4598	76.346	ok	ok
TQ47	lava flow	MainCone	2021-11-01	2021-11-01	micro		94	46.262	2.791	6.423	7.14	0.119	13.075	22.918	0.494	0.029	0.187	0.077		99.515	76.5493		46.3175	3.55714	15.9783	10.7545	0.192164	4.63731	10.2451	5.04605	2.11308	0.00114358	1.15896		0.716463	0.797653	0.235469	43.4598	76.5497	ok	ok	1123.56	5.29701	529.701	20.0227
TQ47	lava flow	MainCone	2021-11-01	2021-11-01	micro		95	45.45	3.239	7.455	6.994	0.098	12.539	23.271	0.545	0.009	0.349	0.049		99.998	76.1666		46.3175	3.55714	15.9783	10.7545	0.192164	4.63731	10.2451	5.04605	2.11308	0.00114358	1.15896		0.7047	0.787579	0.240514	43.4598	76.1671	ok	ok	1132.44	6.35528	635.528	24.023
TQ47	lava flow	MainCone	2021-11-01	2021-11-01	micro		105	48.519	2.138	4.776	6.369	0.153	14.522	22.751	0.424		0.189	0.047	0.051	99.888	80.2544		46.3175	3.55714	15.9783	10.7545	0.192164	4.63731	10.2451	5.04605	2.11308	0.00114358	1.15896		0.747607	0.811833	0.189113	43.4598	80.2547	ok	error
TQ47	lava flow	MainCone	2021-11-01	2021-11-01	micro		106	43.887	3.552	8.591	7.17	0.045	11.976	23.174	0.575		0.173			99.143	74.8579		46.3175	3.55714	15.9783	10.7545	0.192164	4.63731	10.2451	5.04605	2.11308	0.00114358	1.15896		0.698073	0.770274	0.258157	43.4598	74.8583	ok	ok	1136.92	6.74157	674.157	25.4831
TQ47	lava flow	MainCone	2021-11-01	2021-11-01	micro		107	46.875	2.091	4.775	6.496	0.126	13.984	23.366	0.434		0.107	0.053		98.307	79.3274		46.3175	3.55714	15.9783	10.7545	0.192164	4.63731	10.2451	5.04605	2.11308	0.00114358	1.15896		0.936222	0.847252	0.200305	43.4598	79.3278	ok	ok
TQ47	lava flow	MainCone	2021-11-01	2021-11-01	micro		108	42.519	4.024	8.209	7.555	0.098	11.518	22.988	0.615	0.002		0.106	0.003	97.634	73.1009		46.3175	3.55714	15.9783	10.7545	0.192164	4.63731	10.2451	5.04605	2.11308	0.00114358	1.15896		0.730274	0.783248	0.282836	43.4598	73.1014	ok	ok	1119.84	4.63797	463.797	17.5315
TQ47	lava flow	MainCone	2021-11-01	2021-11-01	micro		109	43.871	3.089	7.606	7.218	0.157	12.435	23.247	0.525	0.005	0.22	0.034	0.048	98.407	75.4356		46.3175	3.55714	15.9783	10.7545	0.192164	4.63731	10.2451	5.04605	2.11308	0.00114358	1.15896		0.726476	0.795759	0.250293	43.4598	75.4361	ok	ok	1119.77	4.77384	477.384	18.0451
TQ47	lava flow	MainCone	2021-11-01	2021-11-01	micro		110	40.088	5.509	10.409	7.631	0.139	10.543	23.027	0.589	0.013	0.005	0.076		98.029	71.1214		46.3175	3.55714	15.9783	10.7545	0.192164	4.63731	10.2451	5.04605	2.11308	0.00114358	1.15896		0.709492	0.738287	0.3121	43.4598	71.1219	ok	ok	1133.7	5.92567	592.567	22.399
TQ47	lava flow	MainCone	2021-11-01	2021-11-01	micro		111	43.479	3.679	8.074	7.054	0.087	12.026	23.233	0.581	0.032	0.044	0.078		98.367	75.2413		46.3175	3.55714	15.9783	10.7545	0.192164	4.63731	10.2451	5.04605	2.11308	0.00114358	1.15896		0.714291	0.790641	0.252925	43.4598	75.2417	ok	ok	1127.96	5.79884	579.884	21.9196
TQ47	lava flow	MainCone	2021-11-01	2021-11-01	micro		112	42.266	4.66	8.996	7.384	0.108	11.084	23.234	0.576	0.02	0.005	0.082		98.415	72.7947		46.3175	3.55714	15.9783	10.7545	0.192164	4.63731	10.2451	5.04605	2.11308	0.00114358	1.15896		0.71193	0.773523	0.287258	43.4598	72.7952	ok	ok	1131.51	6.06662	606.662	22.9318
TQ47	lava flow	MainCone	2021-11-01	2021-11-01	micro		113	47.253	2.55	5.025	6.826	0.15	13.357	22.728	0.505	0.028	0.135	0.046		98.603	77.7187		46.3175	3.55714	15.9783	10.7545	0.192164	4.63731	10.2451	5.04605	2.11308	0.00114358	1.15896		0.75949	0.820023	0.220361	43.4598	77.7191	ok	ok	1101.96	2.6808	268.08	10.1334
TQ47	lava flow	MainCone	2021-11-01	2021-11-01	micro		118	45.136	2.92	6.981	6.651	0.08	12.556	23.52	0.56		0.272	0.022	0.024	98.698	77.0914		46.3175	3.55714	15.9783	10.7545	0.192164	4.63731	10.2451	5.04605	2.11308	0.00114358	1.15896		0.722718	0.81658	0.228409	43.4598	77.0918	ok	ok	1123.16	5.45894	545.894	20.6348
TQ47	lava flow	MainCone	2021-11-01	2021-11-01	micro		119	45.166	3.15	7.656	7.731	0.091	12.132	23.118	0.576	0.013	0.071	0.059		99.763	73.6655		46.3175	3.55714	15.9783	10.7545	0.192164	4.63731	10.2451	5.04605	2.11308	0.00114358	1.15896		0.699339	0.786183	0.274777	43.4598	73.666	ok	ok	1134.94	6.66804	666.804	25.2052
TQ47	lava flow	MainCone	2021-11-01	2021-11-01	micro		120	46.302	3.014	6.654	8.289	0.157	12.604	22.773	0.545		0.027	0.052	0.029	100.417	73.0494		46.3175	3.55714	15.9783	10.7545	0.192164	4.63731	10.2451	5.04605	2.11308	0.00114358	1.15896		0.708983	0.785932	0.283577	43.4598	73.0499	ok	ok	1126.64	5.56859	556.859	21.0493
TQ47	lava flow	MainCone	2021-11-01	2021-11-01	micro		121	46.185	2.768	6.965	6.945	0.01	12.701	23.184	0.573		0.288	0.032		99.651	76.5254		46.3175	3.55714	15.9783	10.7545	0.192164	4.63731	10.2451	5.04605	2.11308	0.00114358	1.15896		0.702322	0.79748	0.235782	43.4598	76.5258	ok	ok	1133.29	6.58173	658.173	24.8789
TQ47	lava flow	MainCone	2021-11-01	2021-11-01	micro		122	48.34	1.824	5.188	5.736	0.129	13.893	23.407	0.547	0.01	0.234	0.063	0.059	99.371	81.1941		46.3175	3.55714	15.9783	10.7545	0.192164	4.63731	10.2451	5.04605	2.11308	0.00114358	1.15896		0.713149	0.841691	0.178029	43.4598	81.1944	error	error
TQ47	lava flow	MainCone	2021-11-01	2021-11-01	micro		123	48.842	1.952	4.631	6.211	0.091	14.066	23.555	0.444		0.166	0.009	0.019	99.967	80.1466		46.3175	3.55714	15.9783	10.7545	0.192164	4.63731	10.2451	5.04605	2.11308	0.00114358	1.15896		0.748081	0.8492	0.1904	43.4598	80.147	error	error
TQ47	lava flow	MainCone	2021-11-01	2021-11-01	micro		124	46.757	3.139	5.727	7.177	0.15	12.895	23.286	0.479	0.012	0.002	0.066	0.005	99.69	76.206		46.3175	3.55714	15.9783	10.7545	0.192164	4.63731	10.2451	5.04605	2.11308	0.00114358	1.15896		0.772012	0.822106	0.239993	43.4598	76.2064	ok	ok	1097.7	2.13717	213.717	8.0785
TQ47	lava flow	MainCone	2021-11-01	2021-11-01	micro		125	44.299	3.565	8.053	7.186	0.077	12.055	23.14	0.509	0.018	0.123	0.051	0.032	99.076	74.9396		46.3175	3.55714	15.9783	10.7545	0.192164	4.63731	10.2451	5.04605	2.11308	0.00114358	1.15896		0.708384	0.779745	0.257038	43.4598	74.94	ok	ok	1131.14	6.09059	609.059	23.0224
TQ47	lava flow	MainCone	2021-11-01	2021-11-01	micro		135	44.598	3.309	8.158	6.646	0.045	12.276	23.411	0.53	0.005	0.337	0.082	0.037	99.397	76.7041		46.3175	3.55714	15.9783	10.7545	0.192164	4.63731	10.2451	5.04605	2.11308	0.00114358	1.15896		0.707491	0.782	0.233443	43.4598	76.7045	ok	ok	1132.24	6.26274	626.274	23.6731
TQ47	lava flow	MainCone	2021-11-01	2021-11-01	micro		136	42.3	4.955	9.22	7.696	0.052	10.829	23.146	0.618	0.009	0.013	0.061		98.899	71.4955		46.3175	3.55714	15.9783	10.7545	0.192164	4.63731	10.2451	5.04605	2.11308	0.00114358	1.15896		0.705815	0.762612	0.306446	43.4598	71.496	ok	ok	1135.24	6.42782	642.782	24.2972
TQ47	lava flow	MainCone	2021-11-01	2021-11-01	micro		137	47.633	2.371	5.315	6.703	0.143	13.647	22.486	0.508		0.009	0.058	0.016	98.873	78.398		46.3175	3.55714	15.9783	10.7545	0.192164	4.63731	10.2451	5.04605	2.11308	0.00114358	1.15896		0.710637	0.808942	0.211792	43.4598	78.3984	ok	ok	1125.37	5.66571	566.571	21.4164
TQ47	lava flow	MainCone	2021-11-01	2021-11-01	micro		138	44.492	3.58	7.826	6.576	0.105	12.219	22.93	0.582		0.477	0.018	0.005	98.805	76.81		46.3175	3.55714	15.9783	10.7545	0.192164	4.63731	10.2451	5.04605	2.11308	0.00114358	1.15896		0.69854	0.773546	0.232062	43.4598	76.8104	ok	ok	1137.03	6.7948	679.48	25.6843
TQ47	lava flow	MainCone	2021-11-01	2021-11-01	micro		139	44.735	3.489	8.108	7.02	0.108	12.24	23.443	0.538		0.19	0.052	0.04	99.923	75.6575		46.3175	3.55714	15.9783	10.7545	0.192164	4.63731	10.2451	5.04605	2.11308	0.00114358	1.15896		0.706364	0.783775	0.247305	43.4598	75.6579	ok	ok	1132.46	6.31276	631.276	23.8622
TQ47	lava flow	MainCone	2021-11-01	2021-11-01	rim		98	44.523	4.235	8.037	7.624	0.104	11.15	22.459	0.686	0.009		0.109	0.032	98.936	72.2758		46.3175	3.55714	15.9783	10.7545	0.192164	4.63731	10.2451	5.04605	2.11308	0.00114358	1.15896		0.687061	0.761888	0.294839	43.4598	72.2763	ok	ok	1144.9	7.69124	769.124	29.0729
TQ47	lava flow	MainCone	2021-11-01	2021-11-01	rim		99	48.001	2.565	5.009	7.535	0.174	12.972	22.861	0.471	0.048	0.024	0.095		99.755	75.4226		46.3175	3.55714	15.9783	10.7545	0.192164	4.63731	10.2451	5.04605	2.11308	0.00114358	1.15896		0.734937	0.823756	0.250469	43.4598	75.4231	ok	ok	1114.59	4.4018	440.18	16.6388
TQ47	lava flow	MainCone	2021-11-01	2021-11-01	rim		100	44.304	2.953	7.559	7.414	0.097	12.211	23.468	0.575	0.019	0.019	0.137	0.011	98.756	74.5928		46.3175	3.55714	15.9783	10.7545	0.192164	4.63731	10.2451	5.04605	2.11308	0.00114358	1.15896		0.711531	0.811427	0.261805	43.4598	74.5933	ok	ok	1128.37	6.09086	609.086	23.0235
TQ47	lava flow	MainCone	2021-11-01	2021-11-01	rim		102	42.519	4.332	9.44	7.779	0.108	11.285	23.653	0.579		0.03	0.034		99.759	72.1134		46.3175	3.55714	15.9783	10.7545	0.192164	4.63731	10.2451	5.04605	2.11308	0.00114358	1.15896		0.701348	0.773716	0.297235	43.4598	72.1139	ok	ok	1136.4	6.71396	671.396	25.3788
TQ47	lava flow	MainCone	2021-11-01	2021-11-01	rim		104	47.444	2.277	5.373	6.274	0.157	13.548	23.759	0.468	0.004	0.115	0.039		99.458	79.3781		46.3175	3.55714	15.9783	10.7545	0.192164	4.63731	10.2451	5.04605	2.11308	0.00114358	1.15896		0.753331	0.848987	0.199685	43.4598	79.3785	ok	error
TQ47	lava flow	MainCone	2021-11-01	2021-11-01	rim		115	44.284	3.793	8.155	7.216	0.174	11.523	22.992	0.568		0.022	0.096	0.005	98.823	74.0023		46.3175	3.55714	15.9783	10.7545	0.192164	4.63731	10.2451	5.04605	2.11308	0.00114358	1.15896		0.702803	0.777215	0.270028	43.4598	74.0028	ok	ok	1135.77	6.67202	667.202	25.2202
TQ47	lava flow	MainCone	2021-11-01	2021-11-01	rim		116	44.009	3.792	8.261	7.563	0.08	11.691	23.337	0.527	0.005	0.102	0.042	0.045	99.409	73.3724		46.3175	3.55714	15.9783	10.7545	0.192164	4.63731	10.2451	5.04605	2.11308	0.00114358	1.15896		0.707939	0.783597	0.278946	43.4598	73.3728	ok	ok	1132.01	6.25122	625.122	23.6296
TQ47	lava flow	MainCone	2021-11-01	2021-11-01	rim		117	42.683	4.199	8.864	7.648	0.077	11.514	23.27	0.585		0.132	0.047	0.12	99.019	72.8528		46.3175	3.55714	15.9783	10.7545	0.192164	4.63731	10.2451	5.04605	2.11308	0.00114358	1.15896		0.712226	0.770559	0.286417	43.4598	72.8532	ok	ok	1129.68	5.78865	578.865	21.8811
TQ47	lava flow	MainCone	2021-11-01	2021-11-01	rim		132	45.671	2.916	7.143	6.922	0.133	12.699	23.035	0.581		0.115	0.036		99.251	76.5821		46.3175	3.55714	15.9783	10.7545	0.192164	4.63731	10.2451	5.04605	2.11308	0.00114358	1.15896		0.699706	0.794203	0.235039	43.4598	76.5826	ok	ok	1134.38	6.68804	668.804	25.2808
TQ47	lava flow	MainCone	2021-11-01	2021-11-01	rim		134	47.221	2.779	5.14	7.187	0.105	13.453	23.175	0.451	0.025		0.083		99.619	76.9409		46.3175	3.55714	15.9783	10.7545	0.192164	4.63731	10.2451	5.04605	2.11308	0.00114358	1.15896		0.82478	0.826277	0.230359	43.4598	76.9413	ok	ok
TQ47	lava flow	MainCone	2021-11-01	2021-11-01	rim_inner	hourglass	103	48.156	2.709	5.5	7.023	0.185	13.312	22.507	0.357	0.004	0.012	0.049	0.091	99.814	77.1627		46.3175	3.55714	15.9783	10.7545	0.192164	4.63731	10.2451	5.04605	2.11308	0.00114358	1.15896		0.731983	0.793281	0.227487	43.4598	77.1631	ok	ok	1115.49	4.17713	417.713	15.7895
TQ47	lava flow	MainCone	2021-11-01	2021-11-01	rim_inner		108	48.804	2.247	4.806	6.562	0.107	13.906	22.976	0.347	0.013	0.028	0.07		99.866	79.0687		46.3175	3.55714	15.9783	10.7545	0.192164	4.63731	10.2451	5.04605	2.11308	0.00114358	1.15896		0.740291	0.82509	0.203475	43.4598	79.0691	ok	ok	1110.93	3.93035	393.035	14.8567
TQ47	lava flow	MainCone	2021-11-01	2021-11-01	rim_inner		114	48.562	2.4	4.776	7.241	0.1	13.835	22.769	0.358	0.014		0.026	0.052	100.081	77.3028		46.3175	3.55714	15.9783	10.7545	0.192164	4.63731	10.2451	5.04605	2.11308	0.00114358	1.15896		0.740506	0.817493	0.225682	43.4598	77.3032	ok	ok	1109.07	3.59951	359.951	13.6062
TQ47	lava flow	MainCone	2021-11-01	2021-11-01	rim_inner		122	47.106	2.815	6.872	6.69	0.1	12.844	23.11	0.45	0.007	0.146	0.017	0.113	100.157	77.3873		46.3175	3.55714	15.9783	10.7545	0.192164	4.63731	10.2451	5.04605	2.11308	0.00114358	1.15896		0.719161	0.786961	0.224596	43.4598	77.3877	ok	ok	1124.85	5.34484	534.484	20.2035
TQ47	lava flow	MainCone	2021-11-01	2021-11-01	rim_inner		124	48.312	2.656	5.206	7.418	0.164	13.384	22.872	0.382	0.005	0.037	0.078		100.514	76.2819		46.3175	3.55714	15.9783	10.7545	0.192164	4.63731	10.2451	5.04605	2.11308	0.00114358	1.15896		0.730261	0.811994	0.238989	43.4598	76.2823	ok	ok	1115.85	4.43849	443.849	16.7775
TQ47	lava flow	MainCone	2021-11-01	2021-11-01	rim_inner	hourglass	128	49.737	2.075	4.66	6.405	0.153	14.042	22.659	0.397		0.07		0.008	100.198	79.625		46.3175	3.55714	15.9783	10.7545	0.192164	4.63731	10.2451	5.04605	2.11308	0.00114358	1.15896		0.727615	0.810715	0.196683	43.4598	79.6254	ok	error
TQ47	lava flow	MainCone	2021-11-01	2021-11-01	rim_inner		134	49.01	2.083	4.939	6.191	0.082	14.241	22.822	0.419	0.004	0.14	0.046		99.977	80.3935		46.3175	3.55714	15.9783	10.7545	0.192164	4.63731	10.2451	5.04605	2.11308	0.00114358	1.15896		0.722881	0.813922	0.187455	43.4598	80.3939	ok	error
TQ47	lava flow	MainCone	2021-11-01	2021-11-01	rim_inner	hourglass	138	49.37	2.244	4.902	6.931	0.153	13.868	22.972	0.392		0.018	0.015	0.019	100.865	78.1021		46.3175	3.55714	15.9783	10.7545	0.192164	4.63731	10.2451	5.04605	2.11308	0.00114358	1.15896		0.729601	0.816433	0.215506	43.4598	78.1025	ok	ok	1116.03	4.51196	451.196	17.0552
TQ47	lava flow	MainCone	2021-11-01	2021-11-01	rim_inner		71	47.237	2.909	5.747	7.269	0.168	13.227	23.328	0.439	0.01		0.058		100.392	76.4352		46.3175	3.55714	15.9783	10.7545	0.192164	4.63731	10.2451	5.04605	2.11308	0.00114358	1.15896		0.755663	0.81872	0.236968	43.4598	76.4356	ok	ok	1104.33	2.98276	298.276	11.2748
TQ47	lava flow	MainCone	2021-11-01	2021-11-01	rim_inner	hourglass	84	46.993	2.607	6.24	6.434	0.143	13.051	23.563	0.527		0.183	0.001	0.016	99.742	78.3353		46.3175	3.55714	15.9783	10.7545	0.192164	4.63731	10.2451	5.04605	2.11308	0.00114358	1.15896		0.71499	0.825964	0.212576	43.4598	78.3357	error	ok
TQ47	lava flow	MainCone	2021-11-01	2021-11-01	rim_inner	prism	86	46.131	2.987	7.447	6.915	0.153	12.578	23.539	0.485		0.223	0.071		100.529	76.4282		46.3175	3.55714	15.9783	10.7545	0.192164	4.63731	10.2451	5.04605	2.11308	0.00114358	1.15896		0.715767	0.79287	0.23706	43.4598	76.4287	ok	ok	1127.11	5.71173	571.173	21.5903
TQ47	lava flow	MainCone	2021-11-01	2021-11-01	rim_inner	hourglass	87	48.138	2.293	4.988	5.638	0.147	14.113	23.69	0.515		0.129	0.037	0.032	99.688	81.6919		46.3175	3.55714	15.9783	10.7545	0.192164	4.63731	10.2451	5.04605	2.11308	0.00114358	1.15896		0.766108	0.847248	0.172259	43.4598	81.6923	ok	error
TQ47	lava flow	MainCone	2021-11-01	2021-11-01	rim_inner		128	47.294	2.967	4.818	7.577	0.175	12.693	23.331	0.493	0.014	0.047	0.064		99.473	74.913		46.3175	3.55714	15.9783	10.7545	0.192164	4.63731	10.2451	5.04605	2.11308	0.00114358	1.15896		0.880023	0.840556	0.257401	43.4598	74.9135	ok	ok
TQ47	lava flow	MainCone	2021-11-01	2021-11-01	rim_inner		129	47.399	2.717	4.915	7.512	0.216	13.326	23.176	0.483	0.012		0.083	0.078	99.839	75.9741		46.3175	3.55714	15.9783	10.7545	0.192164	4.63731	10.2451	5.04605	2.11308	0.00114358	1.15896		0.880862	0.828923	0.243071	43.4598	75.9746	ok	ok
TQ67	lapilli	MainCone	2021-10-26	2021-10-26	rim_inner		34	49.493	1.794	4.724	6.349	0.178	14.188	23.18	0.431		0.198	0.013	0.012	100.548	79.9335		45.5793	3.89332	15.5515	11.3315	0.201025	4.73884	10.5378	4.92996	2.12304	0.00343681	1.11372		0.72124	0.828637	0.187142	42.7093	79.9339	error	error
TQ67	lapilli	MainCone	2021-10-26	2021-10-26	rim_inner	prism	48	46.542	2.74	7.115	6.813	0.087	12.948	23.136	0.494		0.18	0.03		100.085	77.2091		45.5793	3.89332	15.5515	11.3315	0.201025	4.73884	10.5378	4.92996	2.12304	0.00343681	1.11372		0.705985	0.785986	0.22005	42.7093	77.2095	ok	ok	1133.14	6.14403	614.403	23.2244
TQ41	restingolite	MainCone	2021-10-26	2021-10-26	micro		9	43.928	4.042	8.443	7.235	0.136	12.013	22.612	0.523		0.231	0.028	0.031	99.191	74.7459		45.5793	3.89332	15.5515	11.3315	0.201025	4.73884	10.5378	4.92996	2.12304	0.00343681	1.11372		0.694447	0.747145	0.251868	42.7093	74.7463	ok	ok	1140.51	6.64672	664.672	25.1246
TQ41	restingolite	MainCone	2021-10-26	2021-10-26	rim_inner		2	46.594	2.593	6.15	6.487	0.097	12.745	23.232	0.49		0.199	0.048		98.635	77.7885		45.5793	3.89332	15.5515	11.3315	0.201025	4.73884	10.5378	4.92996	2.12304	0.00343681	1.11372		0.715036	0.822322	0.212858	42.7093	77.7889	error	ok
TQ41	restingolite	MainCone	2021-10-26	2021-10-26	rim_inner		4	48.487	2.366	4.889	6.945	0.161	13.748	22.772	0.42	0.008	0.061	0.033		99.89	77.9184		45.5793	3.89332	15.5515	11.3315	0.201025	4.73884	10.5378	4.92996	2.12304	0.00343681	1.11372		0.724967	0.817519	0.211261	42.7093	77.9188	ok	ok	1120.23	4.7977	479.77	18.1353
TQ41	restingolite	MainCone	2021-10-26	2021-10-26	rim_inner	prism	14	46.791	2.753	6.69	6.627	0.125	12.901	22.94	0.49	0.013	0.303	0.022	0.019	99.655	77.6294		45.5793	3.89332	15.5515	11.3315	0.201025	4.73884	10.5378	4.92996	2.12304	0.00343681	1.11372		0.707637	0.787928	0.214822	42.7093	77.6298	ok	ok	1132.72	6.11165	611.165	23.102
TQ41	restingolite	MainCone	2021-10-26	2021-10-26	rim_inner	hourglass	20	49.324	1.95	4.518	6.531	0.086	14.056	22.554	0.438	0.02	0.219	0.024		99.72	79.3235		45.5793	3.89332	15.5515	11.3315	0.201025	4.73884	10.5378	4.92996	2.12304	0.00343681	1.11372		0.71479	0.814361	0.194314	42.7093	79.3239	ok	error
TQ51	lava flow	MainCone	2021-10-24	2021-11-13	micro		37	49.831	1.849	4.088	6.312	0.128	14.867	22.627	0.408	0.021	0.205		0.059	100.336	80.7638		45.5793	3.89332	15.5515	11.3315	0.201025	4.73884	10.5378	4.92996	2.12304	0.00343681	1.11372		0.734703	0.816404	0.177554	42.7093	80.7642	ok	error
TQ51	lava flow	MainCone	2021-10-24	2021-11-13	micro		38	45.792	3.662	6.641	7.158	0.07	12.694	22.73	0.578	0.002	0.061	0.038	0.028	99.426	75.9684		45.5793	3.89332	15.5515	11.3315	0.201025	4.73884	10.5378	4.92996	2.12304	0.00343681	1.11372		0.728225	0.784463	0.235819	42.7093	75.9688	ok	ok	1121.08	4.533	453.3	17.1347
TQ51	lava flow	MainCone	2021-10-24	2021-11-13	micro		39	45.103	3.415	8.052	7.706	0.095	12.077	22.613	0.653	0.013	0.098	0.031	0.065	99.856	73.6402		45.5793	3.89332	15.5515	11.3315	0.201025	4.73884	10.5378	4.92996	2.12304	0.00343681	1.11372		0.680164	0.75722	0.266843	42.7093	73.6406	ok	ok	1147.72	7.71946	771.946	29.1796
TQ51	lava flow	MainCone	2021-10-24	2021-11-13	micro		56	45.876	3.003	7.659	7.584	0.124	12.528	22.713	0.541	0.02	0.182		0.017	100.23	74.6489		45.5793	3.89332	15.5515	11.3315	0.201025	4.73884	10.5378	4.92996	2.12304	0.00343681	1.11372		0.692046	0.760209	0.253164	42.7093	74.6493	ok	ok	1139.75	6.70712	670.712	25.3529
TQ51	lava flow	MainCone	2021-10-24	2021-11-13	rim_inner		51	47.916	2.835	5.251	7.443	0.144	13.143	22.734	0.437		0.034	0.043		99.98	75.8901		45.5793	3.89332	15.5515	11.3315	0.201025	4.73884	10.5378	4.92996	2.12304	0.00343681	1.11372		0.727828	0.809756	0.236832	42.7093	75.8905	ok	ok	1119.86	4.66199	466.199	17.6223
TQ40BIS	lava flow	MainCone	2021-10-24	2021-10-26	micro		103	46.615	2.99	5.634	7.635	0.182	13.143	23.41	0.472	0.01		0.086	0.026	100.177	75.421		45.6608	3.72992	15.7728	10.6997	0.185756	4.94071	11.2301	4.70856	1.98819	0.00311958	1.08331		0.860373	0.821838	0.268246	45.1494	75.4214	ok	ok
TQ40BIS	lava flow	MainCone	2021-10-24	2021-10-26	rim_inner		130	45.436	3.002	7.892	6.908	0.033	12.59	22.732	0.569		0.09	0.007		99.259	76.4636		45.6608	3.72992	15.7728	10.6997	0.185756	4.94071	11.2301	4.70856	1.98819	0.00311958	1.08331		0.685252	0.763424	0.253364	45.1494	76.4641	ok	ok	1152.99	6.80678	680.678	25.7296
TQ40	lava flow	MainCone	2021-10-24	2021-10-24	micro		46	45.12	3.297	8.154	7.584	0.121	11.28	22.929	0.517		0.205	0.048		99.255	72.6122		45.6608	3.72992	15.7728	10.6997	0.185756	4.94071	11.2301	4.70856	1.98819	0.00311958	1.08331		0.698496	0.765514	0.310461	45.1494	72.6127	ok	ok	1149.11	6.32604	632.604	23.9124
TQ40	lava flow	MainCone	2021-10-24	2021-10-24	micro		51	45.817	3.352	7.881	7.165	0.061	12.2	23.148	0.531		0.134	0.069	0.025	100.358	75.218		45.6608	3.72992	15.7728	10.6997	0.185756	4.94071	11.2301	4.70856	1.98819	0.00311958	1.08331		0.695863	0.771712	0.27119	45.1494	75.2185	ok	ok	1148.9	6.37334	637.334	24.0912
TQ40	lava flow	MainCone	2021-10-24	2021-10-24	micro		52	44.815	3.103	8.103	7.867	0.053	11.789	22.334	0.615	0.014	0.105	0.078	0.044	98.876	72.7611		45.6608	3.72992	15.7728	10.6997	0.185756	4.94071	11.2301	4.70856	1.98819	0.00311958	1.08331		0.676854	0.750929	0.308142	45.1494	72.7616	ok	ok	1157.99	7.30627	730.627	27.6177
TQ40	lava flow	MainCone	2021-10-24	2021-10-24	micro		53	44.396	3.649	8.954	7.692	0.075	11.325	22.598	0.56	0.013		0.05	0.019	99.312	72.4097		45.6608	3.72992	15.7728	10.6997	0.185756	4.94071	11.2301	4.70856	1.98819	0.00311958	1.08331		0.68582	0.738526	0.313631	45.1494	72.4102	ok	ok	1155.59	6.83707	683.707	25.8441
TQ40	lava flow	MainCone	2021-10-24	2021-10-24	micro	with_Ol	96	43.687	4.255	9.471	7.825	0.092	10.921	22.796	0.508			0.015	0.05	99.57	71.3289		45.6608	3.72992	15.7728	10.6997	0.185756	4.94071	11.2301	4.70856	1.98819	0.00311958	1.08331		0.693825	0.732716	0.330857	45.1494	71.3293	ok	ok	1152.41	6.34879	634.879	23.9984
TQ40	lava flow	MainCone	2021-10-24	2021-10-24	micro	with_Ol	97	47.619	2.627	5.541	7.686	0.182	13.236	22.309	0.401	0.002		0.111		99.714	75.4283		45.6608	3.72992	15.7728	10.6997	0.185756	4.94071	11.2301	4.70856	1.98819	0.00311958	1.08331		0.708534	0.790509	0.26814	45.1494	75.4287	ok	ok	1135.9	4.89182	489.182	18.4911
TQ40	lava flow	MainCone	2021-10-24	2021-10-24	rim_inner		57	48.624	2.258	5.366	6.734	0.16	13.749	22.477	0.445		0.334	0.049		100.196	78.4459		45.6608	3.72992	15.7728	10.6997	0.185756	4.94071	11.2301	4.70856	1.98819	0.00311958	1.08331		0.703532	0.789322	0.226162	45.1494	78.4463	ok	ok	1139.66	5.37228	537.228	20.3072
TQ40	lava flow	MainCone	2021-10-24	2021-10-24	rim_inner		58	46.107	3.388	7.543	7.161	0.117	12.531	22.807	0.556		0.24	0.031		100.481	75.7239		45.6608	3.72992	15.7728	10.6997	0.185756	4.94071	11.2301	4.70856	1.98819	0.00311958	1.08331		0.688393	0.763124	0.26388	45.1494	75.7243	ok	ok	1151.67	6.63083	663.083	25.0645
TQ40	lava flow	MainCone	2021-10-24	2021-10-24	rim_inner	over_Ol	65	48.638	2.153	4.71	6.624	0.15	13.999	22.839	0.426		0.076	0.046	0.033	99.661	79.0233		45.6608	3.72992	15.7728	10.6997	0.185756	4.94071	11.2301	4.70856	1.98819	0.00311958	1.08331		0.721454	0.824488	0.218495	45.1494	79.0237	error	ok
TQ40	lava flow	MainCone	2021-10-24	2021-10-24	rim_inner	over_Ol	66	46.634	3.268	7.149	6.743	0.11	12.834	22.894	0.528	0.001	0.234	0.054	0.019	100.449	77.2352		45.6608	3.72992	15.7728	10.6997	0.185756	4.94071	11.2301	4.70856	1.98819	0.00311958	1.08331		0.694398	0.77275	0.24261	45.1494	77.2356	ok	ok	1148.38	6.3181	631.81	23.8824
TQ40	lava flow	MainCone	2021-10-24	2021-10-24	rim_inner		70	47.029	2.483	6.898	7.902	0.071	12.145	22.524	0.699	0.028	0.03		0.041	99.809	73.2599		45.6608	3.72992	15.7728	10.6997	0.185756	4.94071	11.2301	4.70856	1.98819	0.00311958	1.08331		0.674853	0.779355	0.30044	45.1494	73.2603	error	ok
TQ40	lava flow	MainCone	2021-10-24	2021-10-24	rim_inner		73	47.344	2.686	7.057	6.785	0.107	12.759	23.15	0.527		0.217	0.037	0.044	100.669	77.0223		45.6608	3.72992	15.7728	10.6997	0.185756	4.94071	11.2301	4.70856	1.98819	0.00311958	1.08331		0.697983	0.782508	0.245556	45.1494	77.0227	ok	ok	1147.02	6.25659	625.659	23.6499
TQ40	lava flow	MainCone	2021-10-24	2021-10-24	rim_inner		79	48.8	1.834	4.981	6.574	0.103	13.944	22.878	0.379		0.097	0.02		99.61	79.0836		45.6608	3.72992	15.7728	10.6997	0.185756	4.94071	11.2301	4.70856	1.98819	0.00311958	1.08331		0.721306	0.818772	0.217701	45.1494	79.084	ok	ok	1130.35	4.48579	448.579	16.9563
TQ40	lava flow	MainCone	2021-10-24	2021-10-24	rim_inner	hourglass	93	49.516	1.77	4.711	6.009	0.046	13.935	22.695	0.439	0.014	0.133	0.053		99.321	80.5212		45.6608	3.72992	15.7728	10.6997	0.185756	4.94071	11.2301	4.70856	1.98819	0.00311958	1.08331		0.713321	0.81782	0.199119	45.1494	80.5215	error	error
TQ38	lava flow	MainCone	2021-10-23	2021-10-24	rim_inner		6	46.684	3.01	6.322	7.542	0.185	12.804	22.697	0.487	0.001	0.021	0.05	0.025	99.803	75.1629		46.6084	3.35511	16.7399	10.5751	0.195215	4.10817	9.81521	5.27066	2.18163	0.000918156	1.15063		0.718831	0.792411	0.228827	40.9158	75.1633	ok	ok	1106.21	5.03487	503.487	19.0318
TQ38	lava flow	MainCone	2021-10-23	2021-10-24	rim_inner		7	45.472	3.363	7.697	7.048	0.071	12.248	22.904	0.494		0.2	0.036	0.027	99.533	75.5962		46.6084	3.35511	16.7399	10.5751	0.195215	4.10817	9.81521	5.27066	2.18163	0.000918156	1.15063		0.7184	0.769599	0.223546	40.9158	75.5966	ok	ok	1109.35	5.18933	518.933	19.6157
TQ38	lava flow	MainCone	2021-10-23	2021-10-24	rim_inner		11	48.269	2.262	4.971	6.597	0.082	13.541	22.933	0.391	0.006	0.064	0.064		99.18	78.5356		46.6084	3.35511	16.7399	10.5751	0.195215	4.10817	9.81521	5.27066	2.18163	0.000918156	1.15063		0.742779	0.82727	0.189261	40.9158	78.5359	ok	error
TQ38	lava flow	MainCone	2021-10-23	2021-10-24	rim_inner	over_Ol	28	47.033	2.643	6.363	6.303	0.014	12.882	22.965	0.451	0.003	0.267	0.016	0.008	98.94	78.4629		46.6084	3.35511	16.7399	10.5751	0.195215	4.10817	9.81521	5.27066	2.18163	0.000918156	1.15063		0.73082	0.798844	0.190077	40.9158	78.4633	ok	error
TQ38	lava flow	MainCone	2021-10-23	2021-10-24	rim_inner	over_Ol	30	46.883	3	6.981	6.389	0.071	12.476	23.009	0.439	0.013	0.267		0.055	99.528	77.6828		46.6084	3.35511	16.7399	10.5751	0.195215	4.10817	9.81521	5.27066	2.18163	0.000918156	1.15063		0.732383	0.782096	0.198941	40.9158	77.6832	ok	error
TQ38	lava flow	MainCone	2021-10-23	2021-10-24	rim_inner		35	48.346	2.549	6.359	6.773	0.103	13.417	23.16	0.489		0.197	0.053	0.036	101.446	77.9306		46.6084	3.35511	16.7399	10.5751	0.195215	4.10817	9.81521	5.27066	2.18163	0.000918156	1.15063		0.721268	0.789864	0.196107	40.9158	77.931	ok	error
TQ38	lava flow	MainCone	2021-10-23	2021-10-24	rim_inner		38	49.006	2.356	5.178	6.603	0.093	13.735	22.938	0.431		0.058	0.012	0.039	100.41	78.7592		46.6084	3.35511	16.7399	10.5751	0.195215	4.10817	9.81521	5.27066	2.18163	0.000918156	1.15063		0.733156	0.812623	0.186758	40.9158	78.7596	ok	error
TQ38	lava flow	MainCone	2021-10-23	2021-10-24	rim_inner		41	46.771	3.135	7.208	7.319	0.174	12.374	22.845	0.522		0.051	0.031	0.044	100.43	75.0854		46.6084	3.35511	16.7399	10.5751	0.195215	4.10817	9.81521	5.27066	2.18163	0.000918156	1.15063		0.715196	0.773165	0.229778	40.9158	75.0858	ok	ok	1110.61	5.3997	539.97	20.4108
TQ33	lava flow	MainCone	2021-10-14	2021-10-15	micro	prism	56	41.211	5.562	10.114	8.553	0.066	10.722	22.871	0.575	0.035	0.01	0.056		99.775	69.0843		46.6084	3.35511	16.7399	10.5751	0.195215	4.10817	9.81521	5.27066	2.18163	0.000918156	1.15063		0.721429	0.724275	0.309891	40.9158	69.0848	ok	ok	1108.94	4.5836	458.36	17.326
TQ33	lava flow	MainCone	2021-10-14	2021-10-15	micro	hourglass	57	48.018	2.689	4.786	7.62	0.022	13.341	23.079	0.456	0.034	0.02	0.033	0.064	100.098	75.7333		46.6084	3.35511	16.7399	10.5751	0.195215	4.10817	9.81521	5.27066	2.18163	0.000918156	1.15063		0.809884	0.826918	0.221888	40.9158	75.7337	ok	ok
TQ33	lava flow	MainCone	2021-10-14	2021-10-15	rim_inner	prism	50	45.818	3.252	7.407	6.924	0.044	12.51	23.707	0.562	0.003	0.239	0.005	0.058	100.471	76.3069		46.6084	3.35511	16.7399	10.5751	0.195215	4.10817	9.81521	5.27066	2.18163	0.000918156	1.15063		0.717247	0.804077	0.215014	40.9158	76.3074	ok	ok	1110.06	5.68218	568.218	21.4786
TQ33	lava flow	MainCone	2021-10-14	2021-10-15	rim_inner		62	46.182	3.468	6.313	7.718	0.103	12.691	22.983	0.511	0.005		0.11		100.084	74.5619		46.6084	3.35511	16.7399	10.5751	0.195215	4.10817	9.81521	5.27066	2.18163	0.000918156	1.15063		0.766143	0.796922	0.236252	40.9158	74.5624	ok	ok	1083.68	2.06	206	7.78679
TQ33	lava flow	MainCone	2021-10-14	2021-10-15	rim_inner		64	48.377	2.056	4.697	6.551		14.091	22.985	0.468	0.003	0.051	0.063	0.033	99.342	79.3141		46.6084	3.35511	16.7399	10.5751	0.195215	4.10817	9.81521	5.27066	2.18163	0.000918156	1.15063		0.751184	0.83237	0.180606	40.9158	79.3145	ok	error
TQ33	lava flow	MainCone	2021-10-14	2021-10-15	rim_inner		68	47.944	2.345	4.981	6.826	0.099	14.01	23.469	0.439		0.062	0.043		100.218	78.5343		46.6084	3.35511	16.7399	10.5751	0.195215	4.10817	9.81521	5.27066	2.18163	0.000918156	1.15063		0.814366	0.83476	0.189276	40.9158	78.5347	ok	error
TQ33	lava flow	MainCone	2021-10-14	2021-10-15	rim_inner	prism	76	44.947	3.325	7.662	6.961	0.018	11.952	23.244	0.601	0.011	0.195	0.019	0.089	98.935	75.3733		46.6084	3.35511	16.7399	10.5751	0.195215	4.10817	9.81521	5.27066	2.18163	0.000918156	1.15063		0.710791	0.79439	0.226255	40.9158	75.3737	ok	ok	1114.2	6.12709	612.709	23.1604
TQ29	lava flow	MainCone	2021-10-10	2021-10-12	micro		43	45.28	3.49	7.487	7.966	0.073	12.319	22.534	0.535	0.011	0.078	0.065	0.067	99.838	73.3804		46.413	3.5404	15.9615	10.3641	0.188563	4.76502	10.5828	4.93561	2.12689	0.00089705	1.12212		0.692854	0.763511	0.297302	45.042	73.3808	ok	ok	1142.18	6.33314	633.314	23.9393
TQ29	lava flow	MainCone	2021-10-10	2021-10-12	micro		44	45.945	3.157	7.425	7.027	0.073	12.531	23.686	0.569	0.006	0.207	0.031	0.039	100.657	76.0695		46.413	3.5404	15.9615	10.3641	0.188563	4.76502	10.5828	4.93561	2.12689	0.00089705	1.12212		0.702803	0.802399	0.257821	45.042	76.0699	ok	ok	1139.67	6.46346	646.346	24.4319
TQ29	lava flow	MainCone	2021-10-10	2021-10-12	rim_inner	hourglass	15	47.465	3.135	5.172	7.227	0.033	13.053	23.226	0.495	0.038	0.017	0.06		99.921	76.3008		46.413	3.5404	15.9615	10.3641	0.188563	4.76502	10.5828	4.93561	2.12689	0.00089705	1.12212		0.798669	0.826005	0.254555	45.042	76.3012	ok	ok
TQ29	lava flow	MainCone	2021-10-10	2021-10-12	rim_inner	hourglass	20	48.489	2.077	4.659	6.552	0.007	14.062	23.434	0.507		0.048	0.049		99.884	79.2778		46.413	3.5404	15.9615	10.3641	0.188563	4.76502	10.5828	4.93561	2.12689	0.00089705	1.12212		0.763287	0.8449	0.21422	45.042	79.2782	ok	ok	1105.05	2.35915	235.915	8.91758
TQ29	lava flow	MainCone	2021-10-10	2021-10-12	rim_inner	hourglass	27	48.96	2.189	4.531	6.898	0.052	14.203	23.418	0.457		0.041	0.005	0.1	100.754	78.588		46.413	3.5404	15.9615	10.3641	0.188563	4.76502	10.5828	4.93561	2.12689	0.00089705	1.12212		0.78394	0.83773	0.223294	45.042	78.5884	ok	ok	1094.52	0.883658	88.3658	3.34023
TQ29	lava flow	MainCone	2021-10-10	2021-10-12	rim_inner	hourglass	32	45.718	3.741	6.647	7.848	0.136	12.583	23.255	0.42	0.016		0.135	0.006	100.499	74.0801		46.413	3.5404	15.9615	10.3641	0.188563	4.76502	10.5828	4.93561	2.12689	0.00089705	1.12212		0.78174	0.796239	0.286753	45.042	74.0805	ok	ok	1098.06	0.896366	89.6366	3.38826
TQ16	lava flow	MainCone	2021-10-04	2021-10-05	rim	over_Ol	3	44.68	3.082	6.002	7.697	0.151	12.694	23.149	0.479	0.03	0.017	0.039	0.027	98.02	74.6181		46.413	3.5404	15.9615	10.3641	0.188563	4.76502	10.5828	4.93561	2.12689	0.00089705	1.12212			0.819907	0.278777	45.042	74.6185	error	ok
TQ16	lava flow	MainCone	2021-10-04	2021-10-05	rim	over_Ol	4	47.249	2.506	6.836	7.013	0.139	13.124	23.434	0.549	0.005		0.022		100.877	76.9364		46.413	3.5404	15.9615	10.3641	0.188563	4.76502	10.5828	4.93561	2.12689	0.00089705	1.12212		0.702587	0.802713	0.245681	45.042	76.9368	error	ok
TQ16	lava flow	MainCone	2021-10-04	2021-10-05	rim	over_Ol	5	46.007	2.571	7.333	7.344		12.651	23.349	0.596		0.076			99.927	75.4341		46.413	3.5404	15.9615	10.3641	0.188563	4.76502	10.5828	4.93561	2.12689	0.00089705	1.12212		0.695453	0.798981	0.266895	45.042	75.4345	error	ok
TQ16	lava flow	MainCone	2021-10-04	2021-10-05	rim_inner		42	47.109	3.227	5.631	7.031	0.07	13.281	23.142	0.532	0.021		0.102		100.146	77.1015		46.413	3.5404	15.9615	10.3641	0.188563	4.76502	10.5828	4.93561	2.12689	0.00089705	1.12212		0.779324	0.812106	0.2434	45.042	77.1019	ok	ok	1098.77	1.16817	116.817	4.41568
TQ14	lava flow	MainCone	2021-10-03	2021-10-05	micro		74	48.043	2.315	5.665	6.039	0.17	13.93	22.949	0.556	0.001	0.065	0.046		99.779	80.4373		46.413	3.5404	15.9615	10.3641	0.188563	4.76502	10.5828	4.93561	2.12689	0.00089705	1.12212		0.701012	0.812335	0.199318	45.042	80.4377	error	error
TQ14	lava flow	MainCone	2021-10-03	2021-10-05	micro		75	45.198	3.649	7.212	7.514	0.193	12.417	22.579	0.498	0.003		0.062		99.325	74.6559		46.413	3.5404	15.9615	10.3641	0.188563	4.76502	10.5828	4.93561	2.12689	0.00089705	1.12212		0.703235	0.773849	0.27822	45.042	74.6564	ok	ok	1137.31	5.819	581.9	21.9958
TQ14	lava flow	MainCone	2021-10-03	2021-10-05	micro		76	44.964	3.429	8.115	7.897	0.131	11.842	22.827	0.676	0.008	0.047	0.025	0.005	99.961	72.7746		46.413	3.5404	15.9615	10.3641	0.188563	4.76502	10.5828	4.93561	2.12689	0.00089705	1.12212		0.681768	0.766636	0.306599	45.042	72.7751	ok	ok	1151.01	7.52957	752.957	28.4618
TQ14	lava flow	MainCone	2021-10-03	2021-10-05	micro		77	45.95	3.067	7.495	7.118	0.155	12.774	23.195	0.573	0.025	0.02	0.061	0.016	100.433	76.1847		46.413	3.5404	15.9615	10.3641	0.188563	4.76502	10.5828	4.93561	2.12689	0.00089705	1.12212		0.695917	0.785209	0.256191	45.042	76.1851	ok	ok	1141.96	6.56462	656.462	24.8143
TQ14	lava flow	MainCone	2021-10-03	2021-10-05	rim_inner		82	48.486	2.479	4.845	6.642	0.189	14.234	22.572	0.473	0.001	0.012	0.03	0.03	99.963	79.2534		46.413	3.5404	15.9615	10.3641	0.188563	4.76502	10.5828	4.93561	2.12689	0.00089705	1.12212		0.739473	0.806168	0.214539	45.042	79.2538	ok	ok	1114.4	3.17205	317.205	11.9903
TQ14	lava flow	MainCone	2021-10-03	2021-10-05	rim_inner	hourglass	83	49.299	1.929	4.21	6.614	0.131	14.332	23.127	0.496	0.004	0.029	0.063		100.234	79.4351		46.413	3.5404	15.9615	10.3641	0.188563	4.76502	10.5828	4.93561	2.12689	0.00089705	1.12212		0.758058	0.838818	0.212173	45.042	79.4355	ok	ok	1106.43	2.47783	247.783	9.36619
TQ14	lava flow	MainCone	2021-10-03	2021-10-05	rim_inner	prism	84	45.365	3.473	6.238	8.453	0.162	12.098	22.501	0.456	0.024	0.011	0.144		98.925	71.8405		46.413	3.5404	15.9615	10.3641	0.188563	4.76502	10.5828	4.93561	2.12689	0.00089705	1.12212		0.758991	0.790276	0.321241	45.042	71.841	ok	ok	1107.79	2.11685	211.685	8.00171
TQ14	lava flow	MainCone	2021-10-03	2021-10-05	rim_inner		95	49.044	2.047	4.611	6.388	0.193	13.951	22.712	0.533		0.076	0.084	0.028	99.639	79.5626		46.413	3.5404	15.9615	10.3641	0.188563	4.76502	10.5828	4.93561	2.12689	0.00089705	1.12212		0.7107	0.824572	0.21052	45.042	79.563	error	ok
TQ17	lava flow	MainCone	2021-10-02	2021-10-06	micro		83	42.935	4.504	8.634	7.882	0.066	11.62	23.096	0.579	0.034	0.087	0.06		99.497	72.436		46.413	3.5404	15.9615	10.3641	0.188563	4.76502	10.5828	4.93561	2.12689	0.00089705	1.12212		0.72828	0.761316	0.311863	45.042	72.4365	ok	ok	1126.13	4.19786	419.786	15.8679
TQ17	lava flow	MainCone	2021-10-02	2021-10-06	rim_inner	hourglass	82	48.734	2.003	4.527	6.449	0.077	14.172	23.813	0.485		0.172	0.036	0.006	100.468	79.6634		46.413	3.5404	15.9615	10.3641	0.188563	4.76502	10.5828	4.93561	2.12689	0.00089705	1.12212		0.802604	0.853428	0.209216	45.042	79.6638	ok	ok
TQ17	lava flow	MainCone	2021-10-02	2021-10-06	rim_inner		88	46.596	2.901	5.968	7.061		13.215	23.441	0.516	0.018	0.033	0.057	0.017	99.806	76.938		46.413	3.5404	15.9615	10.3641	0.188563	4.76502	10.5828	4.93561	2.12689	0.00089705	1.12212		0.759787	0.822105	0.245659	45.042	76.9384	ok	ok	1108	2.50322	250.322	9.46217
TQ17	lava flow	MainCone	2021-10-02	2021-10-06	rim_inner		90	45.509	3.252	7.457	7.338	0.103	12.387	23.751	0.549	0.03	0.101	0.046	0.022	100.523	75.0565		46.413	3.5404	15.9615	10.3641	0.188563	4.76502	10.5828	4.93561	2.12689	0.00089705	1.12212		0.710309	0.807202	0.272361	45.042	75.0569	ok	ok	1135.35	5.94979	594.979	22.4902
TQ17	lava flow	MainCone	2021-10-02	2021-10-06	rim_inner	hourglass	95	48.957	1.951	3.893	6.515	0.104	14.202	23.269	0.421		0.172	0.026		99.51	79.5324		46.413	3.5404	15.9615	10.3641	0.188563	4.76502	10.5828	4.93561	2.12689	0.00089705	1.12212		0.830517	0.850523	0.210911	45.042	79.5328	ok	ok
TQ9	lava flow	MainCone	2021-09-25	2021-09-25	micro		30	46.355	2.284	7.372	7.018	0.12	12.564	22.991	0.586		0.04	0.044		99.374	76.1406		47.6439	2.96614	16.8713	8.72843	0.186392	4.40383	9.61467	5.6214	2.41962	0.000811324	1.54435		0.704573	0.785848	0.281825	47.3515	76.141	ok	ok	1124.63	6.44313	644.313	24.355
TQ9	lava flow	MainCone	2021-09-25	2021-09-25	micro		31	49.175	1.591	5.043	6.365	0.065	14.347	23.38	0.527	0.009	0.015	0.014	0.03	100.531	80.0716		47.6439	2.96614	16.8713	8.72843	0.186392	4.40383	9.61467	5.6214	2.41962	0.000811324	1.54435		0.71735	0.836385	0.223837	47.3515	80.0719	error	ok
TQ9	lava flow	MainCone	2021-09-25	2021-09-25	micro		46	44.794	3.476	7.966	7.512	0.137	12.104	22.746	0.587	0.019	0.028	0.057		99.426	74.1749		47.6439	2.96614	16.8713	8.72843	0.186392	4.40383	9.61467	5.6214	2.41962	0.000811324	1.54435		0.700069	0.766825	0.313128	47.3515	74.1754	ok	ok	1127.06	6.5403	654.03	24.7223
TQ9	lava flow	MainCone	2021-09-25	2021-09-25	micro		51	45.193	3.266	7.885	7.02	0.14	12.584	23.07	0.616	0.013	0.036	0.072	0.006	99.895	76.1643		47.6439	2.96614	16.8713	8.72843	0.186392	4.40383	9.61467	5.6214	2.41962	0.000811324	1.54435		0.699071	0.777693	0.281458	47.3515	76.1647	ok	ok	1127.41	6.71525	671.525	25.3837
TQ9	lava flow	MainCone	2021-09-25	2021-09-25	rim		38	43.745	4.341	9.287	7.045	0.113	11.617	23.049	0.573	0.017	0.043	0.05		99.88	74.6153		47.6439	2.96614	16.8713	8.72843	0.186392	4.40383	9.61467	5.6214	2.41962	0.000811324	1.54435		0.703152	0.745455	0.305972	47.3515	74.6157	ok	ok	1128.48	6.46781	646.781	24.4483
TQ9	lava flow	MainCone	2021-09-25	2021-09-25	rim_inner		16	48.831	1.862	4.762	5.607	0.11	14.282	23.192	0.536	0.01	0.084			99.276	81.951		47.6439	2.96614	16.8713	8.72843	0.186392	4.40383	9.61467	5.6214	2.41962	0.000811324	1.54435		0.724395	0.841233	0.198078	47.3515	81.9513	error	error
TQ9	lava flow	MainCone	2021-09-25	2021-09-25	rim_inner	hourglass	20	48.498	1.935	4.918	6.458	0.171	14.405	22.776	0.482		0.054	0.027	0.058	99.724	79.904		47.6439	2.96614	16.8713	8.72843	0.186392	4.40383	9.61467	5.6214	2.41962	0.000811324	1.54435		0.729128	0.817349	0.226193	47.3515	79.9043	ok	ok	1106.55	4.39807	439.807	16.6247
TQ9	lava flow	MainCone	2021-09-25	2021-09-25	rim_inner	hourglass	24	48.947	1.934	4.809	6.52	0.069	14.413	22.926	0.528	0.012	0.055		0.03	100.213	79.7591		47.6439	2.96614	16.8713	8.72843	0.186392	4.40383	9.61467	5.6214	2.41962	0.000811324	1.54435		0.729299	0.821572	0.228238	47.3515	79.7594	ok	ok	1106.94	4.49658	449.658	16.9971
TQ9	lava flow	MainCone	2021-09-25	2021-09-25	rim_inner	hourglass	48	49.107	1.97	4.641	5.823	0.089	14.345	23.211	0.478		0.06	0.079		99.803	81.4517		47.6439	2.96614	16.8713	8.72843	0.186392	4.40383	9.61467	5.6214	2.41962	0.000811324	1.54435		0.731221	0.839637	0.204805	47.3515	81.4521	error	ok
TQ9	lava flow	MainCone	2021-09-25	2021-09-25	rim_inner	hourglass	55B	48.855	1.986	4.925	6.483	0.137	14.558	23.246	0.408		0.049	0.03		100.677	80.0113		47.6439	2.96614	16.8713	8.72843	0.186392	4.40383	9.61467	5.6214	2.41962	0.000811324	1.54435		0.744798	0.826427	0.224682	47.3515	80.0117	ok	ok	1099.22	3.5212	352.12	13.3101
TQ9	lava flow	MainCone	2021-09-25	2021-09-25	rim_inner	hourglass	59B	45.406	3.256	7.928	7.23	0.065	12.472	23.146	0.477	0.001	0.065	0.021		100.067	75.4599		47.6439	2.96614	16.8713	8.72843	0.186392	4.40383	9.61467	5.6214	2.41962	0.000811324	1.54435		0.716644	0.772335	0.29248	47.3515	75.4603	ok	ok	1118.22	5.43407	543.407	20.5408
TQ9	lava flow	MainCone	2021-09-25	2021-09-25	rim_inner	hourglass	67B	47.494	2.291	5.342	6.595	0.13	13.615	23.082	0.39		0.012	0.073	0.077	99.024	78.6324		47.6439	2.96614	16.8713	8.72843	0.186392	4.40383	9.61467	5.6214	2.41962	0.000811324	1.54435		0.738581	0.828948	0.244395	47.3515	78.6328	ok	ok	1104.78	4.29009	429.009	16.2166
TQ68	lapilli	MainCone	2021-09-23	2021-09-23	rim		126	45.921	2.76	7.61	8.176	0.128	12.017	22.518	0.716	0.011	0.072	0.031		99.96	72.3755		47.6439	2.96614	16.8713	8.72843	0.186392	4.40383	9.61467	5.6214	2.41962	0.000811324	1.54435		0.684351	0.76528	0.343273	47.3515	72.376	ok	ok	1134.67	7.52733	752.733	28.4533
TQ68	lapilli	MainCone	2021-09-23	2021-09-23	rim_inner	hourglass	100	48.619	1.998	5.181	6.797	0.142	13.784	22.381	0.488	0.005	0.064	0.048	0.04	99.507	78.3312		47.6439	2.96614	16.8713	8.72843	0.186392	4.40383	9.61467	5.6214	2.41962	0.000811324	1.54435		0.713501	0.800115	0.248792	47.3515	78.3316	ok	ok	1115.86	5.4434	544.34	20.576
TQ68	lapilli	MainCone	2021-09-23	2021-09-23	rim_inner	prism	117	45.482	3.323	7.753	7.684	0.146	12.145	22.909	0.67	0.008	0.006		0.016	100.126	73.8043		47.6439	2.96614	16.8713	8.72843	0.186392	4.40383	9.61467	5.6214	2.41962	0.000811324	1.54435		0.693343	0.775681	0.319216	47.3515	73.8048	ok	ok	1130.82	7.14294	714.294	27.0003
TQ68	lapilli	MainCone	2021-09-23	2021-09-23	rim_inner	hourglass	118	49.191	2.178	4.834	6.74	0.131	13.327	22.871	0.488		0.006		0.023	99.766	77.8988		47.6439	2.96614	16.8713	8.72843	0.186392	4.40383	9.61467	5.6214	2.41962	0.000811324	1.54435		0.725079	0.825621	0.255166	47.3515	77.8992	error	ok
TQ68	lapilli	MainCone	2021-09-23	2021-09-23	rim_inner		130	48.362	2.141	4.679	7.026	0.111	13.947	23.066	0.457		0.021	0.035	0.01	99.845	77.9661		47.6439	2.96614	16.8713	8.72843	0.186392	4.40383	9.61467	5.6214	2.41962	0.000811324	1.54435		0.769085	0.831422	0.254169	47.3515	77.9665	ok	ok	1088.47	2.13862	213.862	8.08397
TQ68	lapilli	MainCone	2021-09-23	2021-09-23	rim_inner	prism	141	45.563	3.015	8.083	7.785	0.1	12.278	22.917	0.601	0.008	0.048	0.028		100.426	73.7624		47.6439	2.96614	16.8713	8.72843	0.186392	4.40383	9.61467	5.6214	2.41962	0.000811324	1.54435		0.696864	0.763075	0.319908	47.3515	73.7629	ok	ok	1127.99	6.61753	661.753	25.0143
TQ68	lapilli	MainCone	2021-09-23	2021-09-23	rim_inner	hourglass	143	46.386	2.909	6.311	7.486	0.165	13.185	22.874	0.469	0.013	0.019	0.074	0.013	99.891	75.843		47.6439	2.96614	16.8713	8.72843	0.186392	4.40383	9.61467	5.6214	2.41962	0.000811324	1.54435		0.734534	0.79576	0.28646	47.3515	75.8434	ok	ok	1105.64	4.03467	403.467	15.251
TQ8	lava flow	MainCone	2021-09-22	2021-09-24	rim_inner	hourglass	134B	47.851	2.143	5.164	6.66	0.194	14.006	23.366	0.464	0.003	0.045	0.041	0.084	99.937	78.9417		47.6439	2.96614	16.8713	8.72843	0.186392	4.40383	9.61467	5.6214	2.41962	0.000811324	1.54435		0.764318	0.832974	0.239914	47.3515	78.9421	ok	ok	1091.41	2.54813	254.813	9.63191
TQ8	lava flow	MainCone	2021-09-22	2021-09-24	rim_inner		142B	47.419	2.242	4.84	6.502	0.111	14.114	22.658	0.443		0.003	0.084	0.023	98.416	79.4637		47.6439	2.96614	16.8713	8.72843	0.186392	4.40383	9.61467	5.6214	2.41962	0.000811324	1.54435		0.772256	0.821656	0.23243	47.3515	79.464	ok	ok	1086.11	1.71682	171.682	6.48959
TQ8	lava flow	MainCone	2021-09-22	2021-09-24	rim_inner	hourglass	148B	47.464	2.05	4.429	6.725	0.115	14.271	23.274	0.491			0.014		98.833	79.0914		47.6439	2.96614	16.8713	8.72843	0.186392	4.40383	9.61467	5.6214	2.41962	0.000811324	1.54435			0.845259	0.237757	47.3515	79.0918	error	ok
TQ8	lava flow	MainCone	2021-09-22	2021-09-24	rim_inner	prism	157B	43.379	4.147	8.931	7.93	0.147	11.7	22.288	0.672		0.008	0.031	0.04	99.233	72.4518		47.6439	2.96614	16.8713	8.72843	0.186392	4.40383	9.61467	5.6214	2.41962	0.000811324	1.54435		0.681971	0.733823	0.341965	47.3515	72.4522	ok	ok	1136.4	7.36918	736.918	27.8555
TQ4	lava flow	MainCone	2021-09-20	2021-09-22	micro		77N	45.596	3.103	7.751	7.118	0.055	12.477	23.083	0.666		0.033	0.074	0.033	99.956	75.7552		46.2214	3.45261	16.7252	10.1375	0.204647	4.43226	9.91897	5.26046	2.23905	0.000135133	1.40795		0.687366	0.781957	0.249426	43.8005	75.7557	ok	ok	1128.4	7.34818	734.818	27.7761
TQ4	lava flow	MainCone	2021-09-20	2021-09-22	micro		78B	45.159	3.8	6.927	7.043	0.147	12.376	22.64	0.585	0.001		0.071	0.008	98.749	75.8005		46.2214	3.45261	16.7252	10.1375	0.204647	4.43226	9.91897	5.26046	2.23905	0.000135133	1.40795		0.7208	0.783479	0.248812	43.8005	75.8009	ok	ok	1110.61	4.9994	499.94	18.8977
TQ4	lava flow	MainCone	2021-09-20	2021-09-22	micro	prism	79N	45.034	3.314	8.021	7.508	0.126	12.444	23.023	0.622	0.01	0.047	0.067		100.216	74.7121		46.2214	3.45261	16.7252	10.1375	0.204647	4.43226	9.91897	5.26046	2.23905	0.000135133	1.40795		0.688103	0.772114	0.26379	43.8005	74.7125	ok	ok	1126.93	7.03659	703.659	26.5983
TQ4	lava flow	MainCone	2021-09-20	2021-09-22	micro	hourglass	80B	47.586	2.486	5.033	6.559	0.164	14.113	22.467	0.4		0.024	0.064	0.06	98.896	79.3197		46.2214	3.45261	16.7252	10.1375	0.204647	4.43226	9.91897	5.26046	2.23905	0.000135133	1.40795		0.745643	0.80632	0.203195	43.8005	79.3201	ok	ok	1092.8	2.8816	288.16	10.8924
TQ4	lava flow	MainCone	2021-09-20	2021-09-22	micro		116N	45.361	2.757	7.708	7.433	0.097	12.376	22.8	0.667	0.006	0.084	0.089	0.006	99.378	74.7982		46.2214	3.45261	16.7252	10.1375	0.204647	4.43226	9.91897	5.26046	2.23905	0.000135133	1.40795		0.683821	0.776412	0.26259	43.8005	74.7986	ok	ok	1129.37	7.41168	741.168	28.0162
TQ4	lava flow	MainCone	2021-09-20	2021-09-22	micro		117N	49.13	1.917	4.536	6.704	0.119	14.721	22.753	0.522	0.009	0.003	0.042		100.456	79.6509		46.2214	3.45261	16.7252	10.1375	0.204647	4.43226	9.91897	5.26046	2.23905	0.000135133	1.40795		0.739827	0.815941	0.199109	43.8005	79.6513	ok	error
TQ4	lava flow	MainCone	2021-09-20	2021-09-22	rim_inner	hourglass	92B	48.358	2.143	4.677	6.249	0.099	14.251	23.021	0.523			0.028	0.011	99.349	80.2573		46.2214	3.45261	16.7252	10.1375	0.204647	4.43226	9.91897	5.26046	2.23905	0.000135133	1.40795		0.751565	0.83242	0.191716	43.8005	80.2576	ok	error
TQ4	lava flow	MainCone	2021-09-20	2021-09-22	rim_inner		94Nx	48.529	1.827	4.617	6.235	0.147	14.452	22.468	0.568	0.014	0.059	0.045	0.022	98.961	80.5135		46.2214	3.45261	16.7252	10.1375	0.204647	4.43226	9.91897	5.26046	2.23905	0.000135133	1.40795		0.718961	0.816851	0.188626	43.8005	80.5138	ok	error
TQ4	lava flow	MainCone	2021-09-20	2021-09-22	rim_inner	hourglass	109B	48.891	1.986	4.998	6.248	0.086	14.02	22.97	0.483	0.022		0.006		99.71	79.9996		46.2214	3.45261	16.7252	10.1375	0.204647	4.43226	9.91897	5.26046	2.23905	0.000135133	1.40795		0.714507	0.825405	0.194844	43.8005	80	error	error
TQ4	lava flow	MainCone	2021-09-20	2021-09-22	rim_inner	hourglass	114N	48.401	1.981	4.547	6.643	0.126	14.649	22.334	0.508	0.013	0.131	0.063		99.396	79.7195		46.2214	3.45261	16.7252	10.1375	0.204647	4.43226	9.91897	5.26046	2.23905	0.000135133	1.40795		0.750621	0.803994	0.198267	43.8005	79.7199	ok	error
TQ2	lava flow	MainCone	2021-09-20	2021-09-22	micro		13	47.511	2.686	5.163	6.228	0.184	14.043	22.406	0.423		0.002	0.079		98.725	80.077		46.2214	3.45261	16.7252	10.1375	0.204647	4.43226	9.91897	5.26046	2.23905	0.000135133	1.40795		0.735003	0.803363	0.193902	43.8005	80.0774	ok	error
TQ2	lava flow	MainCone	2021-09-20	2021-09-22	micro		36	44.67	3.511	7.12	7.37	0.12	12.933	22.375	0.522		0.015	0.071		98.707	75.7755		46.2214	3.45261	16.7252	10.1375	0.204647	4.43226	9.91897	5.26046	2.23905	0.000135133	1.40795		0.72399	0.766702	0.249151	43.8005	75.7759	ok	ok	1104.55	3.99613	399.613	15.1054
TQ2	lava flow	MainCone	2021-09-20	2021-09-22	rim_inner		4	46.677	2.839	5.673	7.797	0.228	13.48	22.273	0.443			0.098	0.033	99.508	75.501		46.2214	3.45261	16.7252	10.1375	0.204647	4.43226	9.91897	5.26046	2.23905	0.000135133	1.40795		0.750552	0.78397	0.25289	43.8005	75.5014	ok	ok	1088.8	2.09327	209.327	7.91255
TQ2	lava flow	MainCone	2021-09-20	2021-09-22	rim_inner		17	45.179	3.427	7.992	7.338	0.121	12.565	22.756	0.586	0.008		0.108	0.025	100.08	75.3227		46.2214	3.45261	16.7252	10.1375	0.204647	4.43226	9.91897	5.26046	2.23905	0.000135133	1.40795		0.689187	0.761073	0.255334	43.8005	75.3231	ok	ok	1125.91	6.7699	676.99	25.5902
TQ2	lava flow	MainCone	2021-09-20	2021-09-22	rim_inner		19	48.661	1.87	4.892	6.316	0.004	14.626	22.591	0.555	0.006	0.015	0.076	0.044	99.612	80.4987		46.2214	3.45261	16.7252	10.1375	0.204647	4.43226	9.91897	5.26046	2.23905	0.000135133	1.40795		0.708832	0.812642	0.188804	43.8005	80.4991	error	error
TQ2	lava flow	MainCone	2021-09-20	2021-09-22	rim_inner		4	41.709	4.692	9.395	7.839	0.106	11.492	23.18	0.578			0.067	0.008	99.058	72.3239		46.2214	3.45261	16.7252	10.1375	0.204647	4.43226	9.91897	5.26046	2.23905	0.000135133	1.40795		0.725399	0.754419	0.298235	43.8005	72.3244	ok	ok	1108.99	4.44099	444.099	16.7869
TQ2	lava flow	MainCone	2021-09-20	2021-09-22	rim_inner		8	47.841	2.14	4.832	6.361	0.09	14.273	23.241	0.478	0.019		0.093	0.086	99.368	79.999		46.2214	3.45261	16.7252	10.1375	0.204647	4.43226	9.91897	5.26046	2.23905	0.000135133	1.40795		0.783083	0.836634	0.194852	43.8005	79.9994	ok	error
IGME01	lava flow	MainCone	2021-09-19	2021-09-19	micro		84	42.605	4.394	9.338	8.381	0.177	10.367	22.757	0.567	0.009		0.125		98.72	68.7983		46.1053	3.61875	16.737	9.84449	0.201485	4.41468	10.4831	5.08224	2.20431	0.000310427	1.30853		0.69271	0.747879	0.362534	44.4256	68.7988	ok	error
IGME01	lava flow	MainCone	2021-09-19	2021-09-19	micro		86	45.519	3.419	7.51	7.679	0.192	11.921	22.686	0.497	0.046	0.038	0.088		99.595	73.4555		46.1053	3.61875	16.737	9.84449	0.201485	4.41468	10.4831	5.08224	2.20431	0.000310427	1.30853		0.702231	0.76942	0.288867	44.4256	73.456	ok	ok	1123.94	5.58298	558.298	21.1037
IGME01	lava flow	MainCone	2021-09-19	2021-09-19	micro		99	47.287	2.373	5.833	7.6	0.206	13.105	21.882	0.44	0.019	0.058	0.118		98.921	75.4525		46.1053	3.61875	16.737	9.84449	0.201485	4.41468	10.4831	5.08224	2.20431	0.000310427	1.30853		0.700612	0.772807	0.260065	44.4256	75.4529	ok	ok	1118.99	4.96638	496.638	18.7729
IGME01	lava flow	MainCone	2021-09-19	2021-09-19	micro		129	49.839	1.925	4.981	6.495	0.132	13.672	22.594	0.5		0.034	0.017		100.189	78.9575		46.1053	3.61875	16.737	9.84449	0.201485	4.41468	10.4831	5.08224	2.20431	0.000310427	1.30853		0.706462	0.805159	0.213036	44.4256	78.9579	ok	ok	1119.37	5.39201	539.201	20.3818
IGME01	lava flow	MainCone	2021-09-19	2021-09-19	micro		143	41.731	5.428	10.667	7.482	0.136	10.352	22.138	0.557	0.009		0.035	0.021	98.535	71.1509		46.1053	3.61875	16.737	9.84449	0.201485	4.41468	10.4831	5.08224	2.20431	0.000310427	1.30853		0.684191	0.688849	0.324115	44.4256	71.1514	ok	ok	1138.73	6.51885	651.885	24.6412
IGME01	lava flow	MainCone	2021-09-19	2021-09-19	rim_inner	hourglass	113	47.9	2.733	5.146	6.56	0.139	13.397	22.444	0.373	0.007		0.052		98.751	78.45		46.1053	3.61875	16.737	9.84449	0.201485	4.41468	10.4831	5.08224	2.20431	0.000310427	1.30853		0.726197	0.806682	0.219585	44.4256	78.4504	ok	ok	1108.95	4.02247	402.247	15.2049
IGME01	lava flow	MainCone	2021-09-19	2021-09-19	rim_inner	prism	114	44.696	3.566	8.848	8.15	0.154	10.925	22.654	0.718		0.046	0.023	0.103	99.78	70.4971		46.1053	3.61875	16.737	9.84449	0.201485	4.41468	10.4831	5.08224	2.20431	0.000310427	1.30853		0.675993	0.746396	0.334535	44.4256	70.4976	ok	ok	1140.85	7.54016	754.016	28.5018
IGME01	lava flow	MainCone	2021-09-19	2021-09-19	rim_inner	hourglass	123	50.024	1.767	4.446	6.174	0.112	14.301	22.276	0.523	0.015	0.056		0.024	99.694	80.5029		46.1053	3.61875	16.737	9.84449	0.201485	4.41468	10.4831	5.08224	2.20431	0.000310427	1.30853		0.699131	0.806931	0.1936	44.4256	80.5033	error	error
IGME01	lava flow	MainCone	2021-09-19	2021-09-19	rim_inner	prism	124	45.29	3.661	8.885	7.59	0.104	11.62	22.567	0.657		0.042	0.047		100.463	73.1833		46.1053	3.61875	16.737	9.84449	0.201485	4.41468	10.4831	5.08224	2.20431	0.000310427	1.30853		0.677866	0.731731	0.292915	44.4256	73.1838	ok	ok	1138.75	7.0797	707.97	26.7613
IGME01	lava flow	MainCone	2021-09-19	2021-09-19	rim_inner	prism	125	41.714	5.471	10.85	8.102	0.144	10.301	22.667	0.544	0.001	0.049	0.014		99.857	69.3849		46.1053	3.61875	16.737	9.84449	0.201485	4.41468	10.4831	5.08224	2.20431	0.000310427	1.30853		0.687795	0.698915	0.352711	44.4256	69.3854	ok	ok	1136.16	6.31383	631.383	23.8663
IGME01	lava flow	MainCone	2021-09-19	2021-09-19	rim_inner	with_Amp	135	48.996	1.963	4.956	6.941	0.139	13.869	22.836	0.523		0.056			100.279	78.0787		46.1053	3.61875	16.737	9.84449	0.201485	4.41468	10.4831	5.08224	2.20431	0.000310427	1.30853		0.70214	0.819312	0.224431	44.4256	78.0791	error	ok
Plagioclase compositions (wt% oxides), obtained at 20nA, 15kV and 5um																																										Cpx-liq thermobarometry - summary
Sample	Type	Vent	EruptionDate	SamplingDate	Texture	Extras	n#analysis	SiO2_wt	TiO2_wt	Al2O3_wt	FeOT_wt	MnO_wt	MgO_wt	CaO_wt	Na2O_wt	K2O_wt	Cr2O3_wt	P2O5_wt	NiO_wt	Total_wt	An_n																					211	n# equilibrium pairs (Fe-Mg & DiHd)
TQ66	lapilli	MainCone	2021-12-13	2021-12-14	micro	autoc	23	51.484	0.178	30.001	0.622	0.048	0.07	13.37	3.855	0.297		0.054		99.979	64.5903																					T_dC		P_MPa	Depth_km
TQ66	lapilli	MainCone	2021-12-13	2021-12-14	micro	autoc	24	51.686	0.112	30.055	0.652		0.069	13.011	4.01	0.302	0.008	0.003		99.908	63.0771																					1124.84	average	529.291	20.0072
TQ66	lapilli	MainCone	2021-12-13	2021-12-14	micro	autoc	25	51.219	0.217	29.882	0.806	0.033	0.102	13.607	3.76	0.307	0.007	0.023		99.963	65.4917																					16.1767	st dev	150.195	5.67737
TQ66	lapilli	MainCone	2021-12-13	2021-12-14	micro	autoc	26	51.739	0.161	30.346	0.72	0.017	0.067	13.288	3.833	0.327	0.031	0.059		100.588	64.4623
TQ66	lapilli	MainCone	2021-12-13	2021-12-14	micro	autoc	27	50.278	0.201	30.32	0.843		0.067	14.085	3.647	0.307	0.002	0.036	0.052	99.838	66.9115
TQ66	lapilli	MainCone	2021-12-13	2021-12-14	micro	autoc	28	51.658	0.058	30.065	0.609	0.019	0.074	13.599	3.906	0.318		0.008	0.02	100.334	64.6156
TQ66	lapilli	MainCone	2021-12-13	2021-12-14	micro	autoc	29	51.947	0.152	29.572	0.654		0.064	13.143	3.852	0.333	0.018	0.058	0.001	99.794	64.0805
TQ66	lapilli	MainCone	2021-12-13	2021-12-14	micro	autoc	30	51.288	0.21	30.125	0.778	0.019	0.087	13.34	3.82	0.309	0.055	0.063	0.017	100.111	64.6924
TQ66	lapilli	MainCone	2021-12-13	2021-12-14	micro	autoc	31	51.331	0.196	30.319	0.758		0.071	13.142	3.683	0.281			0.02	99.801	65.2487
TQ66	lapilli	MainCone	2021-12-13	2021-12-14	micro	autoc	32	51.171	0.199	29.81	0.837	0.011	0.077	13.72	3.754	0.285	0.002	0.001		99.867	65.795
TQ65	bomb	MainCone	2021-12-13	2021-12-14	micro	autoc	63	50.87	0.164	30.462	0.706		0.082	13.604	4.007	0.244	0.009	0.018	0.002	100.168	64.3347
TQ65	bomb	MainCone	2021-12-13	2021-12-14	micro	autoc	64	50.869	0.216	30.511	0.755	0.004	0.037	14.149	3.772	0.225		0.035		100.573	66.6062
TQ65	bomb	MainCone	2021-12-13	2021-12-14	micro	autoc	75	51.896	0.127	29.201	0.705	0.017	0.075	12.686	4.249	0.308	0.011	0.031		99.306	61.1616
TQ65	bomb	MainCone	2021-12-13	2021-12-14	micro	autoc	76	50.515	0.171	30.006	0.62	0.091	0.08	13.734	3.857	0.254		0.039	0.05	99.417	65.3498
TQ65	bomb	MainCone	2021-12-13	2021-12-14	micro	autoc	86	51.067	0.222	30.411	0.813		0.04	13.844	3.811	0.217	0.018	0.101		100.544	65.9275
TQ65	bomb	MainCone	2021-12-13	2021-12-14	micro	autoc	96	50.656	0.115	30.35	0.666		0.037	13.633	3.888	0.28	0.005	0.005	0.01	99.645	64.9123
TQ65	bomb	MainCone	2021-12-13	2021-12-14	micro	autoc	97	50.504	0.145	30.786	0.819	0.017	0.057	13.887	3.83	0.264	0.031	0.069		100.409	65.715
TQ62	bomb	MainCone	2021-12-12	2021-12-12	micro	autoc	125	52.376	0.225	29.573	0.63		0.042	12.524	4.318	0.394		0.029	0.007	100.118	60.1912
TQ62	bomb	MainCone	2021-12-12	2021-12-12	micro	autoc	1	52.355	0.215	29.336	0.815		0.033	13.067	4.082	0.346		0.014		100.263	62.6239
TQ62	bomb	MainCone	2021-12-12	2021-12-12	micro	autoc	2	53.049	0.395	27.93	0.998	0.032	0.099	12.064	4.713	0.571		0.079		99.93	56.7115
TQ62	bomb	MainCone	2021-12-12	2021-12-12	micro	autoc	4	51.133	0.202	29.187	0.908		0.044	13.331	4.083	0.209		0.001	0.023	99.121	63.5763
TQ62	bomb	MainCone	2021-12-12	2021-12-12	micro	autoc	6	51.319	0.212	29.641	0.862	0.032	0.061	13.416	3.984	0.262		0.046	0.016	99.851	64.0765
TQ62	bomb	MainCone	2021-12-12	2021-12-12	micro	autoc	7	52.645	0.259	29.772	0.766		0.041	12.616	4.242	0.332	0.036	0.041	0.032	100.782	60.9831
TQ62	bomb	MainCone	2021-12-12	2021-12-12	micro	autoc	8	52.411	0.237	28.921	0.97	0.053	0.021	12.665	4.297	0.337	0.005	0.07	0.033	100.02	60.7662
TQ62	bomb	MainCone	2021-12-12	2021-12-12	micro	autoc	9	52.252	0.219	29.615	0.646	0.04	0.054	12.458	4.58	0.366	0.026	0.069		100.325	58.8146
TQ62	bomb	MainCone	2021-12-12	2021-12-12	micro	autoc	10	51.929	0.225	29.519	0.912	0.017	0.05	13.198	3.998	0.297	0.008	0.059	0.039	100.251	63.4932
TQ64	lava flow	MainCone	2021-12-10	2021-12-13	micro	autoc	4	50.539	0.227	30.116	0.594		0.079	13.845	3.9	0.303	0.008	0.034		99.645	65.1123
TQ64	lava flow	MainCone	2021-12-10	2021-12-13	micro	autoc	8	51.058	0.162	30.002	0.594	0.058	0.065	14.373	3.85	0.325		0.047		100.534	66.1528
TQ64	lava flow	MainCone	2021-12-10	2021-12-13	micro	autoc	19	50.657	0.227	29.958	0.953		0.071	13.963	3.798	0.339		0.057		100.023	65.7405
TQ64	lava flow	MainCone	2021-12-10	2021-12-13	micro	autoc	29	51.65	0.171	29.732	0.693		0.047	13.664	4.063	0.346	0.012	0.038		100.416	63.7657
TQ64	lava flow	MainCone	2021-12-10	2021-12-13	micro	autoc	39	51.617	0.175	29.909	0.682	0.033	0.052	12.389	4.002	0.328	0.011	0.038		99.236	61.8781
TQ64	lava flow	MainCone	2021-12-10	2021-12-13	micro	autoc	50	51.736	0.22	29.713	0.586		0.055	13.732	3.948	0.283	0.015	0.025		100.313	64.7329
TQ64	lava flow	MainCone	2021-12-10	2021-12-13	micro	autoc	51	51.443	0.276	30.472	0.628		0.051	14.015	3.782	0.266		0.088		101.021	66.1844
TQ76	lava flow	EccentricFissure	2021-12-04	2022-02-20	micro	autoc	106	51.289	0.268	30.208	0.764		0.098	13.603	3.603	0.294				100.127	66.4433
TQ76	lava flow	EccentricFissure	2021-12-04	2022-02-20	micro	autoc	107	50.653	0.193	30.027	0.846		0.07	13.981	3.621	0.281		0.031		99.703	66.9967
TQ76	lava flow	EccentricFissure	2021-12-04	2022-02-20	micro	autoc	126	50.745	0.178	30.435	0.695	0.011	0.101	13.953	3.543	0.272	0.027	0.043		100.003	67.4438
TQ76	lava flow	EccentricFissure	2021-12-04	2022-02-20	micro	autoc	127	50.657	0.197	30.216	0.759	0.007	0.084	13.922	3.577	0.291	0.005	0.05		99.765	67.1215
TQ76	lava flow	EccentricFissure	2021-12-04	2022-02-20	micro	autoc	150	49.847	0.155	30.167	0.781		0.073	13.83	3.7	0.287	0.026	0.044		98.91	66.2759
TQ75	lava flow	EccentricFissure	2021-12-04	2022-02-20	micro	autoc	112	51.917	0.255	30.462	0.757		0.078	13.276	4.095	0.347	0.02	0.019	0.036	101.262	62.9208
TQ75	lava flow	EccentricFissure	2021-12-04	2022-02-20	micro	autoc	113	50.78	0.224	30.744	0.636		0.075	13.771	3.741	0.265	0.005	0.021	0.017	100.279	66.028
TQ75	lava flow	EccentricFissure	2021-12-04	2022-02-20	micro	autoc	129	51.299	0.222	30.181	0.819	0.027	0.098	12.657	4.215	0.446	0.008	0.138		100.11	60.8055
TQ75	lava flow	EccentricFissure	2021-12-04	2022-02-20	micro	autoc	133	50.846	0.198	30.789	0.645		0.098	13.216	3.928	0.314	0.018	0.083	0.008	100.143	63.8515
TQ59	lava flow	MainCone	2021-12-03	2021-12-05	micro	autoc	108	50.677	0.165	30.671	0.748	0.018	0.113	13.809	3.677	0.219		0.02		100.117	66.6338
TQ59	lava flow	MainCone	2021-12-03	2021-12-05	micro	autoc	122	51.068	0.193	29.872	0.613	0.004	0.057	13.009	4.078	0.288			0.011	99.193	62.7499
TQ59	lava flow	MainCone	2021-12-03	2021-12-05	micro	autoc	123	50.85	0.219	30.134	0.572	0.011	0.061	13.305	4.063	0.313		0.041		99.569	63.2663
TQ59	lava flow	MainCone	2021-12-03	2021-12-05	micro	autoc	131	50.27	0.163	30.663	0.815		0.084	13.8	3.599	0.23		0.059	0.022	99.705	67.0337
TQ59	lava flow	MainCone	2021-12-03	2021-12-05	micro	autoc	132	51.672	0.138	29.876	0.762		0.054	12.262	4.507	0.268			0.028	99.567	59.1309
TQ59	lava flow	MainCone	2021-12-03	2021-12-05	micro	autoc	148	50.578	0.078	30.273	0.64	0.033	0.086	13.759	3.691	0.252	0.008			99.398	66.3457
TQ59	lava flow	MainCone	2021-12-03	2021-12-05	micro	autoc	149	52.079	0.147	29.468	0.813	0.004	0.113	12.91	4.042	0.302	0.029	0.004		99.911	62.7185
IGME L1	lava flow	MainCone	2021-11-28	2021-11-28	micro	autoc	6	50.378	0.201	31.036	0.538	0.015	0.08	14.076	3.405	0.27	0.05	0.004		100.053	68.4656
IGME L1	lava flow	MainCone	2021-11-28	2021-11-28	micro	autoc	7	50.515	0.222	30.356	0.835	0.026	0.084	13.851	3.451	0.296		0.013	0.008	99.657	67.7363
IGME L1	lava flow	MainCone	2021-11-28	2021-11-28	micro	autoc	21	50.231	0.17	30.269	0.775		0.088	14.193	3.62	0.291		0.001		99.638	67.2964
IGME L1	lava flow	MainCone	2021-11-28	2021-11-28	micro	autoc	27	50.677	0.248	30.489	0.655		0.091	14.108	3.736	0.306		0.008	0.053	100.371	66.4435
IGME L1	lava flow	MainCone	2021-11-28	2021-11-28	macro	autoc	28	50.297	0.115	31.08	0.887	0.026	0.1	14.648	3.299	0.233		0.023	0.006	100.714	70.1017
IGME L1	lava flow	MainCone	2021-11-28	2021-11-28	micro	autoc	33	50.262	0.234	31.253	0.96	0.007	0.103	14	3.422	0.265	0.044	0.04		100.59	68.2659
IGME L1	lava flow	MainCone	2021-11-28	2021-11-28	micro	autoc	39	50.226	0.212	30.352	0.871	0.085	0.096	13.723	3.592	0.301				99.458	66.6763
IGME L1	lava flow	MainCone	2021-11-28	2021-11-28	micro	autoc	43	50.085	0.133	30.614	0.693		0.087	13.477	3.443	0.253		0.013	0.034	98.832	67.3556
IGME L1	lava flow	MainCone	2021-11-28	2021-11-28	micro	autoc	44	50.152	0.225	30.854	0.795	0.029	0.101	14.489	3.503	0.294			0.02	100.462	68.4149
IG2611L2	lava flow	MainCone	2021-11-26	2021-11-26	micro	autoc	41	50.288	0.217	30.184	0.906	0.011	0.096	13.382	3.115	0.312		0.032	0.003	98.546	69.0134
IG2611L2	lava flow	MainCone	2021-11-26	2021-11-26	micro	autoc	42	50.07	0.21	29.974	0.89	0.014	0.109	14.09	3.194	0.306				98.857	69.6344
IG2611L2	lava flow	MainCone	2021-11-26	2021-11-26	micro	autoc	50	51.547	0.214	29.849	0.629		0.109	13.599	3.272	0.303	0.008	0.018		99.548	68.4026
IG2611L2	lava flow	MainCone	2021-11-26	2021-11-26	micro	autoc	60	50.13	0.1	29.901	0.714		0.076	14.14	3.345	0.261		0.001	0.047	98.715	68.9624
IG2611L2	lava flow	MainCone	2021-11-26	2021-11-26	micro	autoc	61	50.853	0.164	30.227	0.778		0.089	14.058	3.269	0.269		0.026	0.003	99.736	69.272
IG2611L2	lava flow	MainCone	2021-11-26	2021-11-26	micro	autoc	77	50.684	0.188	30.773	0.769		0.093	14.22	3.169	0.29		0.045	0.036	100.267	70.0494
IG2611L2	lava flow	MainCone	2021-11-26	2021-11-26	micro	autoc	78	52.369	0.245	29.018	0.909		0.067	12.641	3.869	0.361	0.008	0.029		99.516	62.9776
TQ74	lava flow	MainCone	2021-11-25	2022-02-20	micro	autoc	5	49.719	0.224	30.427	0.777	0.025	0.118	14.136	3.387	0.259		0.024		99.096	68.7096
TQ74	lava flow	MainCone	2021-11-25	2022-02-20	micro	autoc	6	50.283	0.168	30.369	0.833	0.018	0.106	14.04	3.431	0.254		0.01	0.019	99.531	68.3171
TQ74	lava flow	MainCone	2021-11-25	2022-02-20	micro	autoc	30	51.438	0.197	31.187	0.887	0.007	0.12	13.882	3.469	0.284		0.019	0.038	101.528	67.7247
TQ74	lava flow	MainCone	2021-11-25	2022-02-20	micro	autoc	31	51.086	0.222	30.952	0.829	0.011	0.1	13.815	3.354	0.329		0.023	0.04	100.761	68.1341
TQ71	lava flow	EccentricFissure	2021-11-25	2022-02-20	micro	autoc	144	50.084	0.191	31.176	0.769	0.077	0.114	14.389	3.322	0.238		0.002		100.362	69.5661
TQ71	lava flow	EccentricFissure	2021-11-25	2022-02-20	micro	autoc	145	51.652	0.25	30.291	0.837		0.096	13.361	3.875	0.345	0.005	0.043		100.755	64.2849
TQ71	lava flow	EccentricFissure	2021-11-25	2022-02-20	micro	autoc	155	52.576	0.433	29.176	0.927	0.043	0.1	12.405	4.434	0.419		0.031	0.022	100.566	59.2754
TQ71	lava flow	EccentricFissure	2021-11-25	2022-02-20	micro	autoc	156	51.05	0.281	29.947	0.928		0.086	13.181	3.835	0.358	0.003	0.004	0.008	99.681	64.1501
TQ71	lava flow	EccentricFissure	2021-11-25	2022-02-20	micro	autoc	169	50.185	0.165	30.994	0.872		0.127	14.456	3.253	0.224	0.011	0.008	0.019	100.314	70.1428
TQ71	lava flow	EccentricFissure	2021-11-25	2022-02-20	micro	autoc	170	50.274	0.144	31.093	0.785		0.07	14.046	3.22	0.29	0.02	0.023		99.965	69.4719
TQ63	lava flow	EccentricFissure	2021-11-25	2021-12-13	micro	autoc	109	50.787	0.205	31.104	0.748	0.007	0.067	13.921	3.299	0.299	0.04	0.022	0.077	100.576	68.7561
TQ63	lava flow	EccentricFissure	2021-11-25	2021-12-13	micro	autoc	110	51.157	0.23	30.369	0.686	0.033	0.096	13.536	3.317	0.297			0.005	99.726	68.047
TQ63	lava flow	EccentricFissure	2021-11-25	2021-12-13	micro	autoc	13	51.355	0.281	29.737	0.788	0.009	0.067	13.411	3.894	0.328	0.021	0.011	0.048	99.95	64.327
TQ63	lava flow	EccentricFissure	2021-11-25	2021-12-13	micro	autoc	14	51.046	0.21	30.106	0.799	0.019	0.104	13.754	3.67	0.313			0.001	100.022	66.227
TQ63	lava flow	EccentricFissure	2021-11-25	2021-12-13	micro	autoc	15	50.433	0.187	30.333	0.809		0.091	14.279	3.527	0.248	0.036	0.026	0.067	100.036	68.1354
TQ63	lava flow	EccentricFissure	2021-11-25	2021-12-13	micro	autoc	16	52.257	0.249	29.019	0.79	0.025	0.06	12.36	4.266	0.426		0.043	0.012	99.507	60.0378
TQ63	lava flow	EccentricFissure	2021-11-25	2021-12-13	micro	autoc	17	50.453	0.227	30.569	0.721	0.023	0.08	14.367	3.49	0.317			0.013	100.26	68.2194
TQ63	lava flow	EccentricFissure	2021-11-25	2021-12-13	micro	autoc	18	50.922	0.131	30.172	0.742	0.004	0.105	13.745	3.652	0.304	0.054	0.056		99.887	66.3507
TQ63	lava flow	EccentricFissure	2021-11-25	2021-12-13	micro	autoc	19	50.626	0.17	29.846	0.758	0.013	0.09	13.948	3.631	0.312	0.002	0.032	0.016	99.444	66.7681
TQ63	lava flow	EccentricFissure	2021-11-25	2021-12-13	micro	autoc	20	50.793	0.166	29.943	0.645	0.017	0.074	14.059	3.643	0.289	0.002	0.065		99.696	66.9619
TQ63	lava flow	EccentricFissure	2021-11-25	2021-12-13	micro	autoc	21	51.073	0.154	30.151	0.725		0.09	13.541	3.64	0.327	0.01	0.021		99.732	65.9978
TQ63	lava flow	EccentricFissure	2021-11-25	2021-12-13	micro	autoc	22	51.831	0.222	29.892	0.803		0.096	12.806	3.97	0.372		0.006	0.036	100.034	62.6728
TQ55	lava flow	MainCone	2021-11-25	2021-12-04	micro	autoc	56	49.589	0.191	30.785	0.72		0.088	14.379	3.37	0.321		0.01		99.453	68.9323
TQ55	lava flow	MainCone	2021-11-25	2021-12-04	micro	autoc	64	50.866	0.181	29.812	0.695		0.077	13.794	4	0.353		0.046		99.824	64.2994
TQ55	lava flow	MainCone	2021-11-25	2021-12-04	micro	autoc	75	50.328	0.202	30.28	0.826		0.075	13.364	3.715	0.232		0.013	0.008	99.043	65.629
TQ55	lava flow	MainCone	2021-11-25	2021-12-04	micro	autoc	88	50.8	0.195	30.842	0.869		0.078	14.118	3.432	0.249	0.006	0.012	0.025	100.626	68.4507
TQ55	lava flow	MainCone	2021-11-25	2021-12-04	micro	autoc	96	49.213	0.232	30.879	0.825	0.033	0.09	14.262	3.41	0.257	0.002	0.039		99.242	68.7697
TQ55	lava flow	MainCone	2021-11-25	2021-12-04	micro	autoc	97	50.345	0.223	30.416	0.692	0.04	0.097	13.929	3.387	0.269			0.025	99.423	68.3516
TQ52	lava flow	MainCone	2021-11-12	2021-11-14	micro	autoc	63	53.036	0.236	29.77	0.752	0.011	0.085	12.44	4.342	0.362		0.013	0.036	101.083	60.0144
TQ52	lava flow	MainCone	2021-11-12	2021-11-14	micro	autoc	64	51.51	0.241	30.595	0.945	0.016	0.169	13.416	3.758	0.33				100.98	65.0963
TQ52	lava flow	MainCone	2021-11-12	2021-11-14	micro	autoc	75	50.744	0.213	30.746	0.846		0.096	13.693	3.599	0.295		0.014	0.026	100.272	66.6097
TQ52	lava flow	MainCone	2021-11-12	2021-11-14	micro	autoc	76	50.695	0.297	30.288	0.887	0.051	0.126	13.168	3.818	0.315		0.036		99.681	64.3844
TQ52	lava flow	MainCone	2021-11-12	2021-11-14	micro	autoc	83	50.262	0.203	30.602	0.793		0.083	14.001	3.477	0.277	0.023	0.051		99.772	67.8907
TQ52	lava flow	MainCone	2021-11-12	2021-11-14	micro	autoc	84	50.809	0.189	30.516	0.796	0.009	0.1	13.08	3.791	0.301	0.034	0.029	0.04	99.694	64.4378
TQ52	lava flow	MainCone	2021-11-12	2021-11-14	micro	autoc	91	52.055	0.236	30.034	0.846	0.019	0.085	12.545	4.139	0.341	0.036	0.037		100.373	61.3717
TQ52	lava flow	MainCone	2021-11-12	2021-11-14	micro	autoc	96	51.905	0.308	29.993	0.839	0.004	0.11	13.068	4.077	0.343	0.013	0.088		100.748	62.6636
TQ48	lava flow	MainCone	2021-11-01	2021-11-02	micro	autoc	59	50.83	0.213	30.491	0.804		0.081	13.696	3.826	0.281		0.022		100.244	65.3617
TQ48	lava flow	MainCone	2021-11-01	2021-11-02	micro	autoc	60	50.769	0.21	29.972	0.857		0.107	13.422	3.869	0.319		0.018	0.025	99.568	64.5188
TQ47	lava flow	MainCone	2021-11-01	2021-11-01	micro	autoc	111	51.203	0.19	29.806	0.774		0.091	13.539	3.75	0.295		0.019	0.022	99.689	65.4808
TQ47	lava flow	MainCone	2021-11-01	2021-11-01	micro	autoc	115	51.383	0.233	30.69	0.927	0.075	0.108	13.711	3.489	0.326		0.007	0.011	100.96	67.1683
TQ47	lava flow	MainCone	2021-11-01	2021-11-01	micro	autoc	116	52.296	0.339	29.7	0.749	0.014	0.103	12.845	3.944	0.393		0.071		100.454	62.8116
TQ47	lava flow	MainCone	2021-11-01	2021-11-01	micro	autoc	131	51.126	0.209	30.271	0.768	0.053	0.103	13.698	3.279	0.301		0.046	0.061	99.915	68.5239
TQ47	lava flow	MainCone	2021-11-01	2021-11-01	micro	autoc	135	51.089	0.245	29.785	0.935	0.043	0.098	13.172	3.355	0.311		0.075		99.108	67.1576
TQ47	lava flow	MainCone	2021-11-01	2021-11-01	micro	autoc	136	51.889	0.277	29.724	0.898		0.115	13.02	3.798	0.334	0.002			100.057	64.1676
TQ47	lava flow	MainCone	2021-11-01	2021-11-01	micro	autoc	142	52.313	0.222	30.087	0.729	0.004	0.073	13.095	3.869	0.372		0.034		100.798	63.7557
TQ41	restingolite	MainCone	2021-10-26	2021-10-26	micro	autoc	8	52.417	0.178	28.143	0.969		0.11	12.447	3.987	0.336	0.042	0.067		98.696	62.0427
TQ41	restingolite	MainCone	2021-10-26	2021-10-26	micro	autoc	17	52.166	0.221	29.614	0.791	0.014	0.101	12.542	3.953	0.373		0.043		99.818	62.2755
TQ51	lava flow	MainCone	2021-10-24	2021-11-13	micro	autoc	35	52.304	0.179	29.698	0.702		0.059	12.911	3.985	0.359	0.051	0.019		100.267	62.828
TQ51	lava flow	MainCone	2021-10-24	2021-11-13	micro	autoc	36	52.257	0.256	29.918	0.684		0.081	12.941	4.143	0.373		0.014		100.667	61.971
TQ51	lava flow	MainCone	2021-10-24	2021-11-13	micro	autoc	44	52.071	0.254	30.256	0.77	0.022	0.114	13.078	4.012	0.33		0.049		100.956	63.084
TQ51	lava flow	MainCone	2021-10-24	2021-11-13	micro	autoc	45	52.521	0.266	29.26	0.656	0.023	0.092	12.454	4.386	0.387		0.027		100.072	59.7264
TQ51	lava flow	MainCone	2021-10-24	2021-11-13	micro	autoc	53	51.834	0.193	29.862	0.751		0.048	13.272	3.895	0.305		0.057		100.217	64.1668
TQ51	lava flow	MainCone	2021-10-24	2021-11-13	micro	autoc	54	52.241	0.218	29.75	0.617		0.08	12.786	4.055	0.378		0.038	0.028	100.191	62.1462
TQ40BIS	lava flow	MainCone	2021-10-24	2021-10-26	micro	autoc	105	51.68	0.187	29.678	0.592		0.062	13.019	4.124	0.366		0.058	0.01	99.776	62.2393
TQ40BIS	lava flow	MainCone	2021-10-24	2021-10-26	micro	autoc	106	52.175	0.197	29.686	0.674	0.066	0.064	12.752	4.293	0.411	0.025	0.053	0.007	100.403	60.6948
TQ40BIS	lava flow	MainCone	2021-10-24	2021-10-26	macro	antecryst	110	57.853	0.091	26.24	0.31			7.596	6.871	0.672			0.01	99.643	36.4666
TQ40BIS	lava flow	MainCone	2021-10-24	2021-10-26	macro	antecryst	111	56.404	0.047	26.95	0.421		0.008	8.613	6.46	0.546	0.014	0.029	0.029	99.521	41.1059
TQ40BIS	lava flow	MainCone	2021-10-24	2021-10-26	macro	antecryst	116	57.157	0.094	26.319	0.295	0.029	0.008	8.104	6.595	0.573	0.002	0.038	0.007	99.221	39.1107
TQ40BIS	lava flow	MainCone	2021-10-24	2021-10-26	macro	antecryst	117	56.616	0.072	26.023	0.385	0.058	0.005	8.168	6.614	0.686		0.033	0.075	98.735	38.9814
TQ40BIS	lava flow	MainCone	2021-10-24	2021-10-26	macro	antecryst	121	57.322	0.119	26.07	0.314	0.004	0.001	8.064	6.678	0.614	0.009	0.031		99.226	38.6213
TQ40BIS	lava flow	MainCone	2021-10-24	2021-10-26	micro	autoc	134	51.332	0.221	30.047	0.858		0.104	12.765	4.033	0.356	0.008	0.089	0.002	99.815	62.3076
TQ40BIS	lava flow	MainCone	2021-10-24	2021-10-26	micro	autoc	135	51.585	0.249	29.882	0.752	0.067	0.097	12.829	4.029	0.368	0.011	0.07	0.046	99.985	62.4036
TQ40	lava flow	MainCone	2021-10-24	2021-10-24	micro	autoc	50	52.099	0.2	30.164	0.695	0.011	0.068	12.875	3.99	0.36	0.003	0.038		100.503	62.7314
TQ40	lava flow	MainCone	2021-10-24	2021-10-24	micro	autoc	59	51.902	0.164	29.881	0.762	0.032	0.119	13.392	3.645	0.3		0.085		100.282	65.8237
TQ40	lava flow	MainCone	2021-10-24	2021-10-24	micro	autoc	68	51.406	0.236	29.53	0.74	0.014	0.092	12.996	3.762	0.355		0.002	0.047	99.18	64.2525
TQ40	lava flow	MainCone	2021-10-24	2021-10-24	micro	autoc	83	52.088	0.214	29.668	0.746	0.046	0.104	12.934	3.939	0.319	0.003			100.061	63.272
TQ40	lava flow	MainCone	2021-10-24	2021-10-24	micro	autoc	98	51.734	0.231	30.446	0.668		0.077	13.367	3.738	0.342		0.029	0.003	100.635	65.0825
TQ40	lava flow	MainCone	2021-10-24	2021-10-24	micro	autoc	99	52.594	0.2	29.435	0.714		0.061	12.505	4.11	0.382		0.018		100.019	61.307
TQ40	lava flow	MainCone	2021-10-24	2021-10-24	micro	autoc	101	51.96	0.234	30.139	0.816	0.011	0.101	13.493	3.675	0.308	0.015	0.015	0.008	100.775	65.7872
TQ38	lava flow	MainCone	2021-10-23	2021-10-24	micro	autoc	17	52.863	0.31	29.956	0.695	0.093	0.076	12.672	3.916	0.375	0.002	0.069		101.027	62.7173
TQ38	lava flow	MainCone	2021-10-23	2021-10-24	micro	autoc	18	51.728	0.207	30.43	0.759		0.076	12.766	3.516	0.355		0.035	0.066	99.938	65.2949
TQ38	lava flow	MainCone	2021-10-23	2021-10-24	micro	autoc	33	52.385	0.176	29.704	0.674	0.039	0.084	12.864	3.911	0.377	0.051	0.024		100.289	63.0889
TQ38	lava flow	MainCone	2021-10-23	2021-10-24	micro	autoc	34	52.469	0.252	29.866	0.805	0.046	0.083	12.964	3.793	0.351		0.037		100.666	64.0331
TQ33	lava flow	MainCone	2021-10-14	2021-10-15	micro	autoc	51	51.849	0.258	29.444	0.761	0.07	0.127	13.113	4.104	0.346		0.024	0.011	100.107	62.587
TQ33	lava flow	MainCone	2021-10-14	2021-10-15	micro	autoc	66	51.376	0.186	29.76	0.799		0.096	13.284	3.906	0.313		0.074	0.061	99.855	64.0964
TQ33	lava flow	MainCone	2021-10-14	2021-10-15	micro	autoc	73	51.94	0.229	28.884	0.767		0.082	12.943	3.968	0.34	0.018	0.051	0.05	99.272	63.0493
TQ33	lava flow	MainCone	2021-10-14	2021-10-15	micro	autoc	74	52.243	0.265	29.458	0.749	0.052	0.111	12.733	4.362	0.397	0.009	0.068		100.447	60.3482
TQ29	lava flow	MainCone	2021-10-10	2021-10-12	micro	autoc	16	50.978	0.189	29.854	0.771		0.085	13.069	3.703	0.365	0.002	0.059	0.031	99.106	64.6833
TQ29	lava flow	MainCone	2021-10-10	2021-10-12	micro	autoc	17	51.546	0.318	29.044	0.969	0.059	0.083	12.937	4.225	0.358		0.062	0.017	99.618	61.5787
TQ29	lava flow	MainCone	2021-10-10	2021-10-12	micro	autoc	23	51.119	0.184	29.753	0.71	0.015	0.071	13.3	3.868	0.368	0.027	0.016		99.431	64.1342
TQ29	lava flow	MainCone	2021-10-10	2021-10-12	micro	autoc	28	51.746	0.225	29.387	0.86		0.126	13.363	3.922	0.378	0.033	0.032		100.072	63.9061
TQ29	lava flow	MainCone	2021-10-10	2021-10-12	micro	autoc	34	51.287	0.267	29.563	0.958	0.059	0.089	12.702	3.813	0.343	0.017	0.045		99.143	63.4768
TQ29	lava flow	MainCone	2021-10-10	2021-10-12	micro	autoc	41	51.618	0.214	29.529	0.829		0.115	13.129	4.038	0.353	0.006	0.071		99.902	62.9491
TQ29	lava flow	MainCone	2021-10-10	2021-10-12	micro	autoc	42	51.054	0.265	29.671	0.945		0.126	13.396	3.907	0.333	0.011	0.083		99.791	64.2104
TQ16	lava flow	MainCone	2021-10-04	2021-10-05	micro	autoc	6	51.742	0.177	29.789	0.776	0.027	0.137	12.855	4.157	0.309	0.002	0.007	0.036	100.014	61.9653
TQ16	lava flow	MainCone	2021-10-04	2021-10-05	micro	autoc	7	52.367	0.189	30.286	0.919	0.101	0.122	12.895	4.33	0.359		0.013		101.581	60.946
TQ16	lava flow	MainCone	2021-10-04	2021-10-05	macro	antecryst	17	55.775	0.078	27.835	0.435		0.031	9.542	5.85	0.466	0.02	0.014		100.046	46.1343
TQ16	lava flow	MainCone	2021-10-04	2021-10-05	macro	antecryst	18	55.93	0.078	27.181	0.348	0.019	0.011	8.911	6.204	0.501	0.005	0.023		99.211	42.9769
TQ16	lava flow	MainCone	2021-10-04	2021-10-05	macro	antecryst	19	57.935	0.064	26.159	0.429	0.019	0.022	7.452	6.866	0.639		0.005		99.59	36.1088
TQ16	lava flow	MainCone	2021-10-04	2021-10-05	micro	autoc	20	51.543	0.236	29.748	0.739	0.012	0.085	12.83	4.323	0.362		0.009		99.887	60.8519
TQ16	lava flow	MainCone	2021-10-04	2021-10-05	micro	autoc	44	50.378	0.189	30.559	0.748	0.004	0.109	13.306	3.698	0.277	0.057	0.102	0.088	99.515	65.4572
TQ14	lava flow	MainCone	2021-10-03	2021-10-05	macro	antecryst	63	57.358	0.139	26.653	0.456		0.031	8.583	6.331	0.57				100.121	41.427
TQ14	lava flow	MainCone	2021-10-03	2021-10-05	macro	antecryst	64	55.751	0.113	27.538	0.395		0.012	9.532	5.94	0.448	0.006	0.03		99.765	45.7949
TQ14	lava flow	MainCone	2021-10-03	2021-10-05	macro	antecryst	65	58.126	0.045	25.555	0.37			7.196	7.011	0.705	0.058	0.023	0.041	99.13	34.7253
TQ14	lava flow	MainCone	2021-10-03	2021-10-05	macro	antecryst	66	55.501	0.113	28.047	0.407	0.008	0.01	10.138	5.62	0.348				100.192	48.9229
TQ14	lava flow	MainCone	2021-10-03	2021-10-05	macro	antecryst	67	55.729	0.08	27.744	0.385		0.028	9.727	5.81	0.379	0.052	0.038		99.972	47.0082
TQ14	lava flow	MainCone	2021-10-03	2021-10-05	macro	antecryst	68	56.471	0.092	27.434	0.363	0.077	0.02	8.986	6.328	0.487	0.003			100.261	42.7557
TQ14	lava flow	MainCone	2021-10-03	2021-10-05	macro	antecryst	69	57.647	0.028	26.334	0.397	0.05		8.092	6.878	0.568	0.012	0.064		100.07	38.1431
TQ14	lava flow	MainCone	2021-10-03	2021-10-05	macro	antecryst	70	59.327	0.068	24.732	0.264	0.015	0.028	6.875	7.17	0.719	0.005		0.052	99.255	33.2029
TQ14	lava flow	MainCone	2021-10-03	2021-10-05	macro	antecryst	71	59.712	0.089	25.107	0.342		0.026	6.373	7.145	0.794	0.054			99.642	31.4746
TQ14	lava flow	MainCone	2021-10-03	2021-10-05	macro	antecryst	72	57.899	0.056	25.858	0.432	0.035	0.017	7.611	6.773	0.614		0.023	0.022	99.34	36.9491
TQ14	lava flow	MainCone	2021-10-03	2021-10-05	rim	autoc	73	52.429	0.245	30.121	0.705	0.066	0.081	12.824	4.27	0.351	0.044	0.054	0.033	101.223	61.157
TQ14	lava flow	MainCone	2021-10-03	2021-10-05	micro	autoc	78	52.044	0.297	29.763	1.018	0.008	0.193	12.442	4.07	0.521	0.018	0.128	0.008	100.51	60.9082
TQ14	lava flow	MainCone	2021-10-03	2021-10-05	micro	autoc	89	51.313	0.25	30.174	0.863	0.012	0.112	13.124	3.919	0.305		0.071	0.036	100.179	63.7736
TQ17	lava flow	MainCone	2021-10-02	2021-10-06	micro	autoc	84	51.44	0.239	29.462	0.747	0.037	0.095	13.275	3.895	0.317	0.005			99.512	64.1277
TQ17	lava flow	MainCone	2021-10-02	2021-10-06	micro	autoc	85	51.766	0.222	29.312	0.819	0.026	0.094	12.631	4.029	0.404	0.035	0.073		99.411	61.9077
TQ17	lava flow	MainCone	2021-10-02	2021-10-06	micro	autoc	101	52.406	0.253	29.084	0.656	0.033	0.07	12.341	4.388	0.392		0.033	0.014	99.67	59.4795
TQ9	lava flow	MainCone	2021-09-25	2021-09-25	micro	autoc	34	51.881	0.235	29.137	0.699		0.099	12.123	4.458	0.386		0.06	0.019	99.097	58.7074
TQ9	lava flow	MainCone	2021-09-25	2021-09-25	micro	autoc	40	52.195	0.237	30.422	0.88	0.024	0.097	12.905	4.183	0.296	0.029	0.018	0.019	101.305	61.9627
TQ9	lava flow	MainCone	2021-09-25	2021-09-25	micro	autoc	41	52.335	0.145	29.027	0.865		0.127	12.179	4.514	0.352	0.015	0.051		99.61	58.6467
TQ9	lava flow	MainCone	2021-09-25	2021-09-25	micro	autoc	44	52.481	0.268	28.384	0.82		0.091	11.663	4.807	0.429		0.049	0.036	99.028	55.877
TQ9	lava flow	MainCone	2021-09-25	2021-09-25	micro	autoc	45	52.541	0.168	29.181	0.733		0.148	12.366	4.252	0.385		0.051	0.017	99.842	60.2664
TQ9	lava flow	MainCone	2021-09-25	2021-09-25	micro	autoc	71	52.461	0.321	29.035	0.766		0.109	11.612	4.506	0.627	0.006	0.127		99.57	56.6089
TQ9	lava flow	MainCone	2021-09-25	2021-09-25	micro	autoc	72	52.025	0.234	29.157	0.745	0.044	0.081	13.061	4.022	0.385		0.16		99.914	62.8003
TQ68	lapilli	MainCone	2021-09-23	2021-09-23	micro	autoc	148	51.928	0.187	29.98	0.769	0.001	0.077	12.514	4.252	0.305	0.018			100.031	60.8313
TQ8	lava flow	MainCone	2021-09-22	2021-09-24	micro	autoc	145	51.806	0.185	29.91	0.678		0.057	12.272	4.536	0.371	0.006	0.045		99.866	58.6555
TQ8	lava flow	MainCone	2021-09-22	2021-09-24	micro	autoc	146	52.479	0.213	30.255	0.803	0.004	0.057	11.838	4.315	0.36	0.005	0.058		100.387	58.9685
TQ4	lava flow	MainCone	2021-09-20	2021-09-22	micro	autoc	81	50.964	0.223	29.781	0.677	0.065	0.108	12.889	3.831	0.371		0.029		98.938	63.6074
TQ4	lava flow	MainCone	2021-09-20	2021-09-22	micro	autoc	82	52.086	0.158	30.016	0.727		0.099	12.287	4.238	0.34	0.013	0.058		100.022	60.3458
TQ4	lava flow	MainCone	2021-09-20	2021-09-22	micro	autoc	99	52.374	0.209	29.273	0.733		0.109	12.021	4.538	0.43	0.007	0.033	0.028	99.755	57.9464
TQ2	lava flow	MainCone	2021-09-20	2021-09-22	micro	autoc	8	51.411	0.158	29.799	0.799		0.118	12.634	3.972	0.304	0.035	0.048		99.278	62.5949
TQ2	lava flow	MainCone	2021-09-20	2021-09-22	micro	autoc	14	51.96	0.305	29.391	0.807		0.116	11.463	4.173	0.337		0.064		98.616	59.0396
TQ2	lava flow	MainCone	2021-09-20	2021-09-22	micro	autoc	15	51.806	0.269	29.685	0.843		0.105	12.439	4.127	0.32	0.002	0.039	0.044	99.679	61.3112
TQ2	lava flow	MainCone	2021-09-20	2021-09-22	micro	autoc	21	51.325	0.163	30.306	0.661		0.125	12.503	3.986	0.378		0.068	0.011	99.526	61.9998
TQ2	lava flow	MainCone	2021-09-20	2021-09-22	micro	autoc	22	51.165	0.261	30.075	0.833		0.177	12.513	3.926	0.369		0.072		99.391	62.3875
TQ2	lava flow	MainCone	2021-09-20	2021-09-22	micro	autoc	11	52.097	0.321	29.266	0.799	0.024	0.084	11.931	4.592	0.415		0.026	0.006	99.561	57.5407
TQ2	lava flow	MainCone	2021-09-20	2021-09-22	micro	autoc	12	51.374	0.229	30.084	0.675	0.021	0.078	12.804	4.196	0.286		0.083		99.83	61.7427
IGME01	lava flow	MainCone	2021-09-19	2021-09-19	micro	autoc	87	52.886	0.246	28.98	0.901		0.126	12.447	3.991	0.385		0.033		99.995	61.8405
IGME01	lava flow	MainCone	2021-09-19	2021-09-19	micro	autoc	88	52.413	0.215	29.716	0.882	0.061	0.103	12.558	3.842	0.342		0.048	0.008	100.188	63.0493
IGME01	lava flow	MainCone	2021-09-19	2021-09-19	micro	autoc	95	52.452	0.197	29.39	0.813	0.015	0.102	12.757	3.994	0.317	0.008	0.02	0.077	100.142	62.6509
IGME01	lava flow	MainCone	2021-09-19	2021-09-19	micro	autoc	108	53.528	0.277	29.748	0.974		0.103	12.861	4.123	0.307	0.03	0.102	0.009	102.062	62.1677
IGME01	lava flow	MainCone	2021-09-19	2021-09-19	micro	autoc	109	52.394	0.292	29.387	0.873		0.102	12.168	4.225	0.323	0.019	0.083		99.866	60.243
IGME01	lava flow	MainCone	2021-09-19	2021-09-19	micro	autoc	117	52.448	0.201	30.137	0.922	0.025	0.114	12.808	3.871	0.305		0.038		100.869	63.4808
IGME01	lava flow	MainCone	2021-09-19	2021-09-19	micro	autoc	118	52.405	0.194	29.888	0.751		0.095	12.834	3.901	0.322		0.032	0.029	100.451	63.2943
IGME01	lava flow	MainCone	2021-09-19	2021-09-19	micro	autoc	119	53.296	0.211	29.906	0.943	0.004	0.133	12.452	3.877	0.381	0.033	0.066		101.302	62.5053
IGME01	lava flow	MainCone	2021-09-19	2021-09-19	micro	autoc	128	53.076	0.279	29.858	0.897		0.117	12.551	3.892	0.3		0.044	0.006	101.02	62.9084
IGME01	lava flow	MainCone	2021-09-19	2021-09-19	micro	autoc	141	54.062	0.22	28.542	0.849		0.089	11.553	4.467	0.483		0.049		100.314	57.1601
IGME01	lava flow	MainCone	2021-09-19	2021-09-19	micro	autoc	142	53.416	0.325	29.107	1.053	0.006	0.134	12.011	4.246	0.583		0.127	0.105	101.113	58.9098
TQ16	lava flow	MainCone	2021-10-04	2021-10-05	macro	antecryst	32	56.327	0.095	26.161	0.461		0.021	9.064	5.864	0.444		0.006	0.014	98.457	44.8619
TQ16	lava flow	MainCone	2021-10-04	2021-10-05	macro	antecryst	33	55.999	0.114	25.894	0.356	0.023	0.029	9.382	5.78	0.381	0.019	0.048	0.036	98.061	46.2276
TQ16	lava flow	MainCone	2021-10-04	2021-10-05	macro	antecryst	34	56.7	0.11	26.01	0.388	0.026	0.035	9.453	5.918	0.386		0.007	0.036	99.069	45.8396
TQ16	lava flow	MainCone	2021-10-04	2021-10-05	macro	antecryst	35	56.382	0.148	26.094	0.388		0.034	9.281	6.03	0.409			0.063	98.829	44.8792
TQ16	lava flow	MainCone	2021-10-04	2021-10-05	macro	antecryst	36	57.203	0.02	26.453	0.414	0.042	0.035	9.13	5.993	0.468	0.038	0.005		99.801	44.4666
TQ16	lava flow	MainCone	2021-10-04	2021-10-05	macro	antecryst	37	56.896	0.1	26.235	0.417	0.015		9.167	6.063	0.425	0.033			99.351	44.4036
TQ16	lava flow	MainCone	2021-10-04	2021-10-05	macro	antecryst	38	57.256	0.066	26.174	0.332		0.021	9.172	6.111	0.456	0.061		0.036	99.685	44.1524
TQ16	lava flow	MainCone	2021-10-04	2021-10-05	macro	antecryst	39	56.735	0.061	26.064	0.44		0.014	8.869	6.123	0.468			0.003	98.777	43.2497
TQ16	lava flow	MainCone	2021-10-04	2021-10-05	macro	antecryst	40	57.677	0.096	25.764	0.379	0.064		8.884	6.103	0.447	0.038	0.008		99.46	43.4207
TQ16	lava flow	MainCone	2021-10-04	2021-10-05	macro	antecryst	41	56.861	0.069	25.657	0.288	0.008	0.017	8.676	6.363	0.407		0.022		98.368	41.9633
TQ16	lava flow	MainCone	2021-10-04	2021-10-05	macro	antecryst	42	57.92	0.077	25.926	0.351		0.035	8.776	6.385	0.523			0.008	100.001	41.884
TQ16	lava flow	MainCone	2021-10-04	2021-10-05	macro	antecryst	43	58.631	0.09	26.007	0.361	0.034	0.027	8.194	6.556	0.484	0.005	0.007		100.396	39.7109
TQ16	lava flow	MainCone	2021-10-04	2021-10-05	macro	antecryst	44	58.559	0.069	25.566	0.354			8.357	6.403	0.519		0.003	0.072	99.902	40.6431
TQ16	lava flow	MainCone	2021-10-04	2021-10-05	macro	antecryst	45	58.179	0.039	25.35	0.399	0.008	0.021	8.073	6.471	0.545		0.023		99.108	39.5117
TQ16	lava flow	MainCone	2021-10-04	2021-10-05	macro	antecryst	46	58.744	0.079	25.775	0.335	0.06		7.872	6.543	0.619		0.058		100.085	38.4951
TQ16	lava flow	MainCone	2021-10-04	2021-10-05	macro	antecryst	47	58.993	0.088	25.228	0.275	0.049	0.018	7.803	6.745	0.562		0.033		99.794	37.7357
TQ16	lava flow	MainCone	2021-10-04	2021-10-05	macro	antecryst	48	59.003	0.074	25.424	0.443	0.053	0.019	7.375	6.616	0.576		0.008		99.591	36.8138
TQ16	lava flow	MainCone	2021-10-04	2021-10-05	macro	antecryst	49	59.66	0.061	25.248	0.427		0.005	7.418	6.896	0.535	0.038	0.008		100.296	36.1252
TQ14	lava flow	MainCone	2021-10-03	2021-10-05	macro	antecryst	56	55.715	0.099	26.851	0.392	0.03	0.036	9.257	5.945	0.46	0.042	0.038	0.019	98.884	45.018
TQ14	lava flow	MainCone	2021-10-03	2021-10-05	macro	antecryst	57	56.142	0.083	26.966	0.357	0.037	0.028	9.275	5.872	0.464				99.224	45.3467
TQ14	lava flow	MainCone	2021-10-03	2021-10-05	macro	antecryst	58	56.066	0.126	27.068	0.354			9.356	5.81	0.421	0.009		0.052	99.262	45.9277
TQ14	lava flow	MainCone	2021-10-03	2021-10-05	macro	antecryst	59	57.644	0.105	26.38	0.423	0.019	0.04	8.644	6.301	0.567	0.009	0.019		100.151	41.7151
TQ14	lava flow	MainCone	2021-10-03	2021-10-05	macro	antecryst	60	57.924	0.057	26.343	0.414		0.029	8.477	6.301	0.523			0.003	100.071	41.347
TQ14	lava flow	MainCone	2021-10-03	2021-10-05	macro	antecryst	61	56.48	0.051	25.733	0.408		0.025	8.158	6.318	0.483	0.051			97.707	40.4537
TQ14	lava flow	MainCone	2021-10-03	2021-10-05	macro	antecryst	62	57.446		26.482	0.358		0.009	8.335	6.375	0.645				99.65	40.3842
TQ14	lava flow	MainCone	2021-10-03	2021-10-05	macro	antecryst	63	57.877	0.058	25.984	0.396	0.015	0.009	7.798	6.223	0.525				98.885	39.6153
TQ14	lava flow	MainCone	2021-10-03	2021-10-05	macro	antecryst	64	56.402	0.106	27.261	0.396			10.062	5.626	0.426	0.033	0.021		100.333	48.4913
TQ14	lava flow	MainCone	2021-10-03	2021-10-05	macro	antecryst	65	56.207	0.119	27.218	0.389	0.004	0.012	9.713	5.771	0.405	0.014	0.004	0.005	99.861	47.0625
TQ14	lava flow	MainCone	2021-10-03	2021-10-05	macro	antecryst	67	56.085	0.118	27.488	0.502	0.007	0.022	9.863	5.765	0.414	0.009	0.029	0.044	100.346	47.4448
TQ14	lava flow	MainCone	2021-10-03	2021-10-05	macro	antecryst	68	56.825	0.073	26.916	0.402	0.015		9.138	5.87	0.471	0.014	0.001	0.011	99.736	44.9677
TQ14	lava flow	MainCone	2021-10-03	2021-10-05	macro	antecryst	69	57.935	0.038	25.883	0.398			8.301	6.299	0.511		0.008		99.373	40.8751
TQ14	lava flow	MainCone	2021-10-03	2021-10-05	macro	antecryst	70	58.812	0.098	26.105	0.395		0.037	7.83	6.621	0.603				100.501	38.1404
TQ14	lava flow	MainCone	2021-10-03	2021-10-05	macro	antecryst	71	59.671	0.078	25.351	0.411		0.011	7.208	6.757	0.656	0.009		0.047	100.199	35.6538
TQ14	lava flow	MainCone	2021-10-03	2021-10-05	macro	antecryst	72	60.035	0.12	24.727	0.396	0.015	0.009	6.951	6.894	0.816	0.019		0.005	99.987	34.0768
TQ14	lava flow	MainCone	2021-10-03	2021-10-05	macro	antecryst	73	56.149	0.104	27.907	0.47		0.039	10.109	5.572	0.392	0.005	0.009		100.756	48.9329
TQ14	lava flow	MainCone	2021-10-03	2021-10-05	macro	antecryst	74	55.982	0.137	27.601	0.395		0.022	10.027	5.591	0.363		0.019		100.137	48.7297
TQ14	lava flow	MainCone	2021-10-03	2021-10-05	macro	antecryst	75	56.161	0.075	27.657	0.37			10.264	5.476	0.38		0.037		100.42	49.7627
TQ14	lava flow	MainCone	2021-10-03	2021-10-05	macro	antecryst	76	56.281	0.058	27.726	0.383		0.025	9.819	5.541	0.338	0.014			100.185	48.4924
TQ14	lava flow	MainCone	2021-10-03	2021-10-05	macro	antecryst	77	56.313	0.116	27.66	0.398		0.023	9.533	5.697	0.42		0.029	0.027	100.216	46.8626
TQ14	lava flow	MainCone	2021-10-03	2021-10-05	macro	antecryst	78	56.75	0.065	27.612	0.449		0.023	10.213	5.611	0.345	0.047	0.022		101.137	49.1541
TQ14	lava flow	MainCone	2021-10-03	2021-10-05	macro	antecryst	79	56.56	0.099	27.588	0.39		0.015	10.099	5.752	0.349	0.023		0.066	100.941	48.2664
TQ14	lava flow	MainCone	2021-10-03	2021-10-05	macro	antecryst	80	56.635	0.104	27.937	0.389	0.034	0.036	9.884	5.558	0.395		0.038		101.01	48.4221
TQ14	lava flow	MainCone	2021-10-03	2021-10-05	macro	antecryst	81	56.304	0.073	27.704	0.424	0.064	0.038	9.997	5.461	0.384	0.028	0.018	0.027	100.522	49.1579
TQ14	lava flow	MainCone	2021-10-03	2021-10-05	macro	antecryst	82	56.052	0.113	27.651	0.38	0.041	0.033	10.082	5.643	0.403	0.023		0.025	100.446	48.533
TQ14	lava flow	MainCone	2021-10-03	2021-10-05	macro	antecryst	83	55.797	0.077	27.44	0.521	0.015	0.052	9.983	5.207	0.389		0.01	0.063	99.554	50.2445
TQ14	lava flow	MainCone	2021-10-03	2021-10-05	macro	antecryst	84	56.282	0.01	26.793	0.424		0.041	10.029	5.673	0.426				99.678	48.2113
TQ14	lava flow	MainCone	2021-10-03	2021-10-05	macro	antecryst	85	55.72	0.042	27.62	0.383	0.011	0.025	9.765	5.797	0.359	0.07	0.035		99.827	47.2132
TQ14	lava flow	MainCone	2021-10-03	2021-10-05	macro	antecryst	86	56.65	0.131	27.254	0.506		0.041	9.815	5.626	0.402		0.011	0.005	100.441	47.9376
TQ14	lava flow	MainCone	2021-10-03	2021-10-05	macro	antecryst	87	56.527	0.142	27.318	0.442	0.008	0.027	9.193	5.873	0.445	0.019	0.033	0.049	100.076	45.1729
TQ14	lava flow	MainCone	2021-10-03	2021-10-05	macro	antecryst	88	57.177	0.034	26.86	0.49	0.011	0.01	9.161	6.009	0.476	0.019		0.016	100.263	44.4671
TQ14	lava flow	MainCone	2021-10-03	2021-10-05	macro	antecryst	89	58.508	0.054	26.47	0.361	0.015	0.019	8.399	6.327	0.514			0.016	100.683	41.05
TQ14	lava flow	MainCone	2021-10-03	2021-10-05	macro	antecryst	90	58.071	0.071	26.23	0.351		0.021	8.578	6.364	0.497	0.014			100.197	41.4674
TQ14	lava flow	MainCone	2021-10-03	2021-10-05	macro	antecryst	91	58.821	0.057	26.359	0.424	0.004	0.021	8.398	6.595	0.538	0.014			101.231	40.042
TQ14	lava flow	MainCone	2021-10-03	2021-10-05	macro	antecryst	92	58.466	0.061	25.867	0.43		0.03	8.244	6.273	0.572	0.028		0.071	100.042	40.6573
TQ14	lava flow	MainCone	2021-10-03	2021-10-05	macro	antecryst	93	58.082	0.088	26.046	0.471	0.011	0.02	8.042	6.11	0.613		0.043		99.526	40.5575
TQ14	lava flow	MainCone	2021-10-03	2021-10-05	macro	antecryst	94	60.018	0.041	24.661	0.336		0.01	6.477	7.379	0.767	0.028	0.023		99.74	31.2244
TQ14	lava flow	MainCone	2021-10-03	2021-10-05	macro	antecryst	95	60.172	0.081	24.865	0.304	0.068		6.764	6.918	0.689	0.005	0.013		99.879	33.6462
TQ14	lava flow	MainCone	2021-10-03	2021-10-05	macro	antecryst	96	59.782	0.083	24.856	0.355	0.011		6.281	7.258	0.726	0.009			99.361	30.972
TQ14	lava flow	MainCone	2021-10-03	2021-10-05	macro	antecryst	97	60.852	0.057	24.721	0.364		0.021	6.396	7.391	0.711			0.03	100.543	31.0223
TQ14	lava flow	MainCone	2021-10-03	2021-10-05	macro	antecryst	98	60.996	0.021	24.437	0.364		0.003	6.188	7.357	0.784			0.008	100.158	30.2816
TQ14	lava flow	MainCone	2021-10-03	2021-10-05	macro	antecryst	99	60.083	0.052	24.937	0.443	0.004	0.024	6.802	7.146	0.756		0.003	0.025	100.275	32.9656
TQ14	lava flow	MainCone	2021-10-03	2021-10-05	macro	antecryst	100	59.774	0.085	25.514	0.352	0.011	0.036	7.039	6.735	0.664	0.005	0.083	0.025	100.323	35.1645
TQ14	lava flow	MainCone	2021-10-03	2021-10-05	macro	antecryst	101	58.98	0.048	25.639	0.352	0.023	0.031	7.584	6.677	0.589	0.023	0.028		99.974	37.2347
TQ14	lava flow	MainCone	2021-10-03	2021-10-05	macro	antecryst	102	58.758	0.029	25.863	0.305		0.017	7.757	6.637	0.577	0.014			99.957	37.9233
TQ14	lava flow	MainCone	2021-10-03	2021-10-05	macro	antecryst	103	58.968	0.076	25.465	0.399	0.004	0.011	7.911	6.757	0.589	0.009			100.189	37.9609
TQ14	lava flow	MainCone	2021-10-03	2021-10-05	macro	antecryst	104	58.749	0.065	25.451	0.383	0.019	0.032	7.704	6.721	0.612	0.051	0.013		99.8	37.4069
TQ14	lava flow	MainCone	2021-10-03	2021-10-05	macro	antecryst	105	58.392	0.091	25.305	0.371			7.827	6.677	0.553			0.011	99.227	38.0538
TQ14	lava flow	MainCone	2021-10-03	2021-10-05	macro	antecryst	106	58.909	0.066	25.347	0.462			7.672	6.796	0.612	0.042	0.003	0.044	99.953	37.0649
TQ14	lava flow	MainCone	2021-10-03	2021-10-05	macro	antecryst	107	58.797	0.107	25.31	0.462		0.021	7.723	6.498	0.65			0.052	99.62	38.1273
Glass compositions (wt% oxides) in lapilli matrix, obtained at 7nA, 15kV and a defocused beam of 10um
Sample	Type	Vent	EruptionDate	SamplingDate	Texture	Extras	n#analysis	SiO2_wt	TiO2_wt	Al2O3_wt	FeOT_wt	MnO_wt	MgO_wt	CaO_wt	Na2O_wt	K2O_wt	Cr2O3_wt	P2O5_wt	NiO_wt	F_wt	Cl_wt		Total_wt	Alkalis
TQ68	lapilli	MainCone	2021-09-23	2021-09-23	matrix		2	45.357	3.41	15.659	9.772	0.085	3.951	9.002	5.721	2.665	0.052	1.701		0.122	0.074		97.503	8.386
TQ68	lapilli	MainCone	2021-09-23	2021-09-23	matrix		3	44.785	3.213	14.752	11.13	0.276	4.012	9.343	5.88	2.361		1.42	0.016	0.085	0.035		97.264	8.241
TQ68	lapilli	MainCone	2021-09-23	2021-09-23	matrix		4	45.478	3.308	16.03	9.516	0.223	3.961	8.573	5.815	2.521	0.039	1.422	0.008	0.218	0.139		97.128	8.336
TQ68	lapilli	MainCone	2021-09-23	2021-09-23	matrix		6	46.683	3.642	15.972	9.317	0.235	3.738	8.877	5.523	2.487	0.078	1.396	0.016	0.092	0.091		98.087	8.01
TQ68	lapilli	MainCone	2021-09-23	2021-09-23	matrix		8	45.387	3.661	16.8	9.433	0.244	3.989	8.782	5.322	2.506		1.444		0.138	0.177		97.785	7.828
TQ68	lapilli	MainCone	2021-09-23	2021-09-23	matrix		9	45.549	3.873	15.656	10.583	0.244	4.428	10.258	5.429	2.451	0.052	1.433	0.047	0.152	0.045		100.126	7.88
TQ68	lapilli	MainCone	2021-09-23	2021-09-23	matrix		10	46.478	3.613	16.528	10.548	0.233	4.208	9.278	5.764	2.407		1.661	0.086	0.145	0.077		100.948	8.171
TQ66	lapilli	MainCone	2021-12-13	2021-12-14	matrix		11	45.417	4.182	15.804	10.643	0.224	4.284	9.844	5.303	2.241		1.388		0.028	0.087		99.413	7.544
TQ66	lapilli	MainCone	2021-12-13	2021-12-14	matrix		13	45.296	3.852	15.929	10.247	0.117	3.98	9.736	5.305	1.893	0.104	1.3	0.148	0.179	0.042		98.044	7.198
TQ66	lapilli	MainCone	2021-12-13	2021-12-14	matrix		14	44.132	3.9	15.367	10.862	0.191	4.294	9.551	5.457	1.997	0.104	1.329	0.086	0.027	0.055		97.329	7.454
TQ66	lapilli	MainCone	2021-12-13	2021-12-14	matrix		16	44.676	4.057	16.145	12.293	0.276	4.005	9.958	5.298	2.177		1.904		0.186	0.077		100.957	7.475
TQ66	lapilli	MainCone	2021-12-13	2021-12-14	matrix		17	45.134	3.762	15.541	11.746	0.053	4.371	9.817	5.271	2.04	0.026	1.459	0.078	0.087	0.058		99.393	7.311
TQ66	lapilli	MainCone	2021-12-13	2021-12-14	matrix		19	44.799	3.923	15.279	11.451	0.287	4.96	9.727	5.313	2.152		1.614		0.081	0.051		99.591	7.465
TQ67	lapilli	MainCone	2021-10-26	2021-10-26	matrix		21	44.813	4.025	15.495	11.19	0.234	3.861	9.664	5.258	2.289		1.164	0.039	0.174	0.1		98.21	7.547
TQ67	lapilli	MainCone	2021-10-26	2021-10-26	matrix		22	46.057	3.972	15.711	10.869	0.096	4.072	8.59	5.646	2.248		1.218		0.019	0.055		98.533	7.894
TQ67	lapilli	MainCone	2021-10-26	2021-10-26	matrix		24	45.583	3.905	14.715	11.081	0.212	3.683	9.878	5.27	2.346	0.013	1.17	0.031	0.153	0.09		98.046	7.616
TQ67	lapilli	MainCone	2021-10-26	2021-10-26	matrix		25	45.119	3.893	15.521	11.319	0.255	4.04	9.73	5.249	2.375		1.108	0.008	0.076	0.1		98.738	7.624
TQ67	lapilli	MainCone	2021-10-26	2021-10-26	matrix		26	45.078	3.882	15.907	11.438	0.011	4.221	8.972	5.451	2.338		1.278	0.047	0.243	0.048		98.801	7.789
TQ67	lapilli	MainCone	2021-10-26	2021-10-26	matrix		30	46.486	3.783	16.179	9.996	0.106	4.061	9.381	5.584	2.244		1.237		0.057	0.055		99.133	7.828
TQ68	lapilli	MainCone	2021-09-23	2021-09-23	matrix		11	45.099	3.489	15.871	9.904	0.238	3.883	8.68	5.87	2.468		1.557	0.152	0.143	0.1		97.371	8.338
TQ68	lapilli	MainCone	2021-09-23	2021-09-23	matrix		12	46.983	3.752	16.638	9.972	0.328	3.94	8.908	5.596	2.273		1.372		0.256	0.067		99.962	7.869
TQ68	lapilli	MainCone	2021-09-23	2021-09-23	matrix		13	46.614	3.502	15.527	9.901	0.19	4.004	8.389	5.712	2.479		1.632		0.029	0.167		98.096	8.191
TQ68	lapilli	MainCone	2021-09-23	2021-09-23	matrix		14	46.719	3.765	16.108	9.766	0.222	4.114	8.927	5.518	2.227		1.614		0.104	0.096		99.114	7.745
TQ68	lapilli	MainCone	2021-09-23	2021-09-23	matrix		15	46.681	3.521	15.996	9.635	0.275	3.661	8.717	5.746	2.278		1.549		0.117	0.077		98.187	8.024
TQ66	lapilli	MainCone	2021-12-13	2021-12-14	matrix		1	45.47	3.828	14.644	10.272	0.176	4.151	9.298	5.122	2.398		1.407		0.098	0.019		96.838	7.52
TQ66	lapilli	MainCone	2021-12-13	2021-12-14	matrix		2	45.118	3.779	15.866	10.652	0.201	4.013	9.782	5.24	2.187	0.116	1.57	0.008	0.206	0.048		98.688	7.427
TQ66	lapilli	MainCone	2021-12-13	2021-12-14	matrix		3	46.921	3.721	16.306	10.659	0.264	4.007	8.802	5.094	2.311		1.546			0.042		99.664	7.405
TQ66	lapilli	MainCone	2021-12-13	2021-12-14	matrix		4	45.174	3.878	15.742	10.76	0.137	4.277	9.99	5.222	1.822		1.202	0.031	0.212	0.07		98.412	7.044
TQ66	lapilli	MainCone	2021-12-13	2021-12-14	matrix		5	46.593	4.022	16.417	10.875	0.137	3.972	9.513	5.051	1.872		1.187		0.146	0.064		99.774	6.923
TQ67	lapilli	MainCone	2021-10-26	2021-10-26	matrix		6	44.485	3.797	15.514	10.843	0.212	4.157	9.599	5.543	2.232		1.328	0.008	0.029	0.026		97.755	7.775
TQ67	lapilli	MainCone	2021-10-26	2021-10-26	matrix		7	45.662	3.914	15.763	11.256	0.243	4.108	9.167	4.962	2.199	0.077	1.399		0.032	0.08		98.831	7.161
TQ67	lapilli	MainCone	2021-10-26	2021-10-26	matrix		8	45.201	3.81	15.751	10.204	0.18	3.953	9.301	5.483	2.356		1.081	0.016	0.052	0.083		97.43	7.839
TQ67	lapilli	MainCone	2021-10-26	2021-10-26	matrix		9	45.744	3.837	15.235	9.692	0.286	4.027	9.437	5.198	2.168		1.187		0.058	0.115		96.934	7.366
TQ67	lapilli	MainCone	2021-10-26	2021-10-26	matrix		10	46.443	3.759	15.72	10.404	0.116	4.132	9.314	5.149	2.092		1.237	0.031		0.083		98.461	7.241

## Sheet: DataS6
Data S6. Literature compilation of geochemical data from eruptions prior to 2021 at Cumbre Vieja, downloaded and curated from GeoRoc: Geochemistry of Rocks of the Oceans and Continents, http://georoc.mpch-mainz.gwdg.de/georoc/ (major oxides wt%; trace elements ppm).
CITATIONS	TECTONIC SETTING	LOCATION	LOCATION COMMENT	LATITUDE MIN	LATITUDE MAX	LONGITUDE MIN	LONGITUDE MAX	LAND OR SEA	ELEVATION MIN	ELEVATION MAX	SAMPLE NAME	ROCK NAME	MIN. AGE (YRS.)	MAX. AGE (YRS.)	GEOL. AGE	HISTOR. YEAR	ROCK TEXTURE	ROCK TYPE	MATERIAL	SiO2_wt	TiO2_wt	Al2O3_wt	Cr2O3_wt	Fe2O3_wt	FeO_wt	FeO_Total_wt	CaO_wt	MgO_wt	MnO_wt	K2O_wt	Na2O_wt	P2O5_wt	H2O_wt	CO2_wt	F_wt	CL_wt	SO2_wt	SO3_wt	LOI_wt	Li	Be	Sc	V	Cr	Co	Ni	Cu	Zn	Ga
[12930] Carracedo 2001	OCEAN ISLAND	CANARY ISLANDS / LA PALMA / CUMBRE VIEJA	NAMBROQUE	28.57	28.57	-17.87	-17.87	SAE			s_71 [12930]	PHONOLITE [12930]	1050 [12930]	1050 [12930]	PREHISTORIC [12930]			VOL	WR [12930]	52.3	1.86	19.27		3.73	3.3		5.99	1.91	0.2	3.8	7.03	0.55	0.04							22.91	5.97	10	145		13	13	32	113	28
[12930] Carracedo 2001	OCEAN ISLAND	CANARY ISLANDS / LA PALMA / TENEGUIA	FLOW OF 1971	28.57	28.57	-17.87	-17.87	SAE			s_119 [12930]	BASANITE [12930]				1971		VOL	WR [12930]	44.5	3.55	13.95		4.24	8.43		9.78	8.94	0.19	1.67	4.51	0.9								6.88	2.2	24	315	181	46	102	86	175	23
[12930] Carracedo 2001	OCEAN ISLAND	CANARY ISLANDS / LA PALMA / CUMBRE VIEJA	SAN JUAN, FLOW OF 1949	28.57	28.57	-17.87	-17.87	SAE			s_110 [12930]	BASANITE [12930]				1949		VOL	WR [12930]	44	3.5	14.62		2.82	9.39		10.46	8.6	0.19	1.29	3.56	0.68								7.7	2.21	25	302	296	49	129	87	117	22
[12930] Carracedo 2001	OCEAN ISLAND	CANARY ISLANDS / LA PALMA / CUMBRE VIEJA	DURAZNERO, FLOW OF 1949	28.57	28.57	-17.87	-17.87	SAE			s_60 [12930]	BASANITE [12930]				1949		VOL	WR [12930]	44.5	3.55	14.22		4.15	7.52		10.95	8.22	0.17	1.82	3.06	0.71								11.39	2.89	29	311	289	52	112	102	118	23
[12930] Carracedo 2001	OCEAN ISLAND	CANARY ISLANDS / LA PALMA / CUMBRE VIEJA	EL CHARCO FLOW FROM SECOND UPPER VENT OF 1712	28.57	28.57	-17.87	-17.87	SAE			s_24 [12930]	BASANITE [12930]				1712		VOL	WR [12930]	44.5	3.78	14.64		4.05	8.06		10.04	6.48	0.19	1.93	3.77	1.09								9.49	3.8	25	370	147	47	78	93	156	28
[12930] Carracedo 2001	OCEAN ISLAND	CANARY ISLANDS / LA PALMA / CUMBRE VIEJA	SAN ANTONIO	28.57	28.57	-17.87	-17.87	SAE			s_277 [12930]	BASANITE [12930]			PREHISTORIC [12930]			VOL	WR [12930]	42.52	3.82	14.65		5.03	7.22		11.4	7.95	0.23	1.71	3.94	1.53	0.08							8.99	3.66	28	363	185	47	86	83	130	24
[12930] Carracedo 2001	OCEAN ISLAND	CANARY ISLANDS / LA PALMA / CUMBRE VIEJA	FLOW OF 1677	28.57	28.57	-17.87	-17.87	SAE			s_121 [12930]	BASANITE [12930]				1677		VOL	WR [12930]	42.15	3.43	13.11		4.35	7.59		10.14	11.4	0.19	1.64	4.87	0.99								9.34	3.48	27	348	272	49	121	90	143	24
[12930] Carracedo 2001	OCEAN ISLAND	CANARY ISLANDS / LA PALMA / CUMBRE VIEJA	VOLCAN MARTIN	28.57	28.57	-17.87	-17.87	SAE			s_63 [12930]	BASANITE [12930]			PREHISTORIC [12930]			VOL	WR [12930]	42.69	3.57	13.4		4.15	8.31		12.87	8.48	0.21	1.3	3.44	0.91	0.09							6.7	2.47	27	325	271	46	124	102	116	22
[12930] Carracedo 2001	OCEAN ISLAND	CANARY ISLANDS / LA PALMA / CUMBRE VIEJA	VOLCAN MARTIN	28.57	28.57	-17.87	-17.87	SAE			s_274 [12930]	NOT GIVEN [12930]			PREHISTORIC [12930]			VOL	WR [12930]	45.38	3.72	13.82		6.17	6.08		11.25	6.67	0.21	1.53	3.51	0.98	0.07							9.66	3.64	28	376	210	50	102	105	149	25
[12930] Carracedo 2001	OCEAN ISLAND	CANARY ISLANDS / LA PALMA / CUMBRE VIEJA	TIGALATE, FLOW OF 1646	28.57	28.57	-17.87	-17.87	SAE			s_132 [12930]	BASANITE [12930]				1646		VOL	WR [12930]	42.37	3.56	12.38		4.66	8.36		11.19	10.74	0.18	1.58	4.74	0.9								8.63	3.16	33	394	296	53	130	122	215	26
[12930] Carracedo 2001	OCEAN ISLAND	CANARY ISLANDS / LA PALMA / CUMBRE VIEJA	TIGALATE, FLOW OF 1646	28.57	28.57	-17.87	-17.87	SAE			s_275 [12930]	BASANITE [12930]				1646		VOL	WR [12930]	42.96	3.63	13.02		4.26	7.95		13.17	8.17	0.19	1.73	4.02	0.9								6.48	2.45	26	326	274	44	116	97	119	22
[12930] Carracedo 2001	OCEAN ISLAND	CANARY ISLANDS / LA PALMA / CUMBRE VIEJA	COLADAS DE JEDEY, UPPER VENT OF 1585	28.57	28.57	-17.87	-17.87	SAE			s_28 [12930]	BASANITE [12930]				1585		VOL	WR [12930]	45.04	3.75	14.12		4.27	6.19		10.95	7.58	0.19	1.99	3.48	0.84	0.07							8.5	2.74	22	297	206	42	93	75	122	22
[12930] Carracedo 2001	OCEAN ISLAND	CANARY ISLANDS / LA PALMA / CUMBRE VIEJA	COLADAS DE JEDEY, LOWER VENT OF 1585	28.57	28.57	-17.87	-17.87	SAE			s_33 [12930]	BASANITE [12930]				1585		VOL	WR [12930]	44.86	3.59	13.93		4	8.24		10.71	7.44	0.18	1.75	3.48	0.81								8.83	2.53	23	301	230	42	95	81	122	22
[12930] Carracedo 2001	OCEAN ISLAND	CANARY ISLANDS / LA PALMA / CUMBRE VIEJA	FOS DE JEDEY, FLOW OF 1585	28.57	28.57	-17.87	-17.87	SAE			s_280 [12930]	PHONOLITE [12930]				1585		VOL	WR [12930]	54.56	0.95	21.62		3.04	1.65		4.32	0.71	0.15	4.02	8.21	0.77								21.07	7.42	3	86	11	7	4	10	107	30
[12930] Carracedo 2001	OCEAN ISLAND	CANARY ISLANDS / LA PALMA / CUMBRE VIEJA	MONTANA QUEMADA	28.57	28.57	-17.87	-17.87	SAE			s_20 [12930]	BASANITE [12930]			PREHISTORIC [12930]			VOL	WR [12930]	44.5	3.04	14.32		4.77	6.92		11.87	6.88	0.19	1.73	3.86	0.88	0.15							9.61	2.95	20	298	164	41	81	66	135	23
[12930] Carracedo 2001	OCEAN ISLAND	CANARY ISLANDS / LA PALMA / CUMBRE VIEJA	BRIGOYO-LA BARQUILLA	28.57	28.57	-17.87	-17.87	SAE			s_37 [12930]	TEPHRITE [12930]			PREHISTORIC [12930]			VOL	WR [12930]	48.26	2.7	15.79		6.05	4.57		9.77	4.71	0.21	2.36	4.59	1.2	0.1							11.15	3.53	15	258	23	30	19	45	134	26
[12930] Carracedo 2001	OCEAN ISLAND	CANARY ISLANDS / LA PALMA / CUMBRE VIEJA	BRIGOYO-LA BARQUILLA	28.57	28.57	-17.87	-17.87	SAE			s_279 [12930]	PHONOLITE, TEPHRI [12930]			PREHISTORIC [12930]			VOL	WR [12930]	48.15	2.97	17.54		5.46	4.28		8.16	3.09	0.22	2.47	6.09	1.57	0.05							14.4	5.91	9	209	13	22	8	26	146	29
[12930] Carracedo 2001	OCEAN ISLAND	CANARY ISLANDS / LA PALMA / CUMBRE VIEJA	VOLCAN FUEGO	28.57	28.57	-17.87	-17.87	SAE			s_6 [12930]	NOT GIVEN [12930]			PREHISTORIC [12930]			VOL	WR [12930]	44.2	3.4	15.54		4.69	7.51		10.63	6.36	0.2	1.31	4.64	1.38	0.08							8.2	2.89	18	322	59	37	41	56	124	22
[12930] Carracedo 2001	OCEAN ISLAND	CANARY ISLANDS / LA PALMA / CUMBRE VIEJA	VOLCAN FUEGO	28.57	28.57	-17.87	-17.87	SAE			s_16 [12930]	TEPHRITE [12930]			PREHISTORIC [12930]			VOL	WR [12930]	46.42	2.79	17.26		4.35	6.66		8.69	4.82	0.19	2	5.58	0.84	0.07							12.01	4.08	16	245	48	29	35	49	123	26
[12930] Carracedo 2001	OCEAN ISLAND	CANARY ISLANDS / LA PALMA / CUMBRE VIEJA	NAMBROQUE	28.57	28.57	-17.87	-17.87	SAE			s_71 [12930]	PHONOLITE [12930]	1050 [12930]	1050 [12930]	PREHISTORIC [12930]			VOL	WR [12930]	52.3	1.86	19.27		3.73	3.3		5.99	1.91	0.2	3.8	7.03	0.55	0.04							22.91	5.97	10	145		13	13	32	113	28
[12930] Carracedo 2001	OCEAN ISLAND	CANARY ISLANDS / LA PALMA / CUMBRE VIEJA		28.57	28.57	-17.87	-17.87	SAE			s_4 [12930]	BASANITE [12930]		123000 [12930]	PLEISTOCENE [12930]			VOL	WR [12930]	44.92	2.46	12.19		3.73	9.27		9.19	12.53	0.19	0.92	3.06	0.78	0.1							5.26	1.51	24	281	508	59	361	104	120	19
[12930] Carracedo 2001	OCEAN ISLAND	CANARY ISLANDS / LA PALMA / CUMBRE VIEJA		28.57	28.57	-17.87	-17.87	SAE			s_84 [12930]	BASANITE [12930]		123000 [12930]	PLEISTOCENE [12930]			VOL	WR [12930]	43	3.39	12.71		3.82	8.44		11.07	11.1	0.2	1.67	3.38	0.8	0.09							6.64	2.48	27	317	472	54	271	162	109	20
[12930] Carracedo 2001	OCEAN ISLAND	CANARY ISLANDS / LA PALMA / CUMBRE VIEJA	MONTANA PELADA	28.57	28.57	-17.87	-17.87	SAE			s_113 [12930]	BASANITE [12930]		123000 [12930]	PLEISTOCENE [12930]			VOL	WR [12930]	41.68	3.46	14.94		2.65	9.96		11.05	9.35	0.2	1.96	4.64	0.94	0.11							7.41	2.61	27	345	222	46	130	91	267	23
[12930] Carracedo 2001	OCEAN ISLAND	CANARY ISLANDS / LA PALMA / CUMBRE VIEJA		28.57	28.57	-17.87	-17.87	SAE			s_143 [12930]	BASANITE [12930]		123000 [12930]	PLEISTOCENE [12930]			VOL	WR [12930]	41.99	3.58	10.97		3.84	9.24		12.73	12.29	0.18	1.48	3.06	0.89	0.1							5.82	2.28	28	331	460	58	306	92	124	21
[12930] Carracedo 2001	OCEAN ISLAND	CANARY ISLANDS / LA PALMA / CUMBRE VIEJA	VOLCAN FUEGO	28.57	28.57	-17.87	-17.87	SAE			s_18 [12930]	PHONOLITE, TEPHRI [12930]			PREHISTORIC [12930]			VOL	WR [12930]	48.03	2.71	17.29		3.31	6.24		7.78	4.21	0.19	2.56	6.01	0.75	0.07							12.66	3.91	14	239	19	25	22	46	118	25
[12930] Carracedo 2001	OCEAN ISLAND	CANARY ISLANDS / LA PALMA / CUMBRE VIEJA	LA MALFORADA	28.57	28.57	-17.87	-17.87	SAE			s_61 [12930]	PHONOLITE, TEPHRI [12930]	1045 [12930]	1045 [12930]	PREHISTORIC [12930]			VOL	WR [12930]	49.8	2.28	18.28		4.02	4.37		6.78	2.5	0.23	3.83	6.74	0.72	0.05							20.89	5.16	12	172	15	18	10	38	119	28
[1396] Ibarrola 1974	OCEAN ISLAND	CANARY ISLANDS / LA PALMA / TENEGUIA	LAVAFLOW OF TENEGUÕA 1	28.5	28.5	-18	-18	SAE			s_43.321ILM [1396]	BASALT, AMPHIBOLE-PYROXENE [1396]				1971		VOL	WR [1396]	44.8	3.3	16.06		5.1	7.08		8.77	6.68	0.21	1.9	4.58	0.98	0.13
[1396] Ibarrola 1974	OCEAN ISLAND	CANARY ISLANDS / LA PALMA / TENEGUIA	LAVAFLOW OF TENEGUÕA 1	28.5	28.5	-18	-18	SAE			s_43.325ILM [1396]	BASALT, AMPHIBOLE-PYROXENE [1396]				1971		VOL	WR [1396]	44.2	3.7	15.6		5.01	7.64		9.24	6.94	0.2	1.88	4.45	1.01	0.03
[1396] Ibarrola 1974	OCEAN ISLAND	CANARY ISLANDS / LA PALMA / TENEGUIA	LAVAFLOW OF TENEGUÕA 1	28.5	28.5	-18	-18	SAE			s_44.162ILM [1396]	BASALT, AMPHIBOLE-PYROXENE [1396]				1971		VOL	WR [1396]	44.4	3.55	15.15		3.67	8.49		9.09	7.81	0.21	1.77	4.23	1.03	0.74
[1396] Ibarrola 1974	OCEAN ISLAND	CANARY ISLANDS / LA PALMA / TENEGUIA	PYROCLASTS OF TENEGUÕA 1 OR 2	28.5	28.5	-18	-18	SAE			s_43.327ILM [1396]	BASALT, AMPHIBOLE-PYROXENE [1396]				1971		VOL	WR [1396]	44.3	3.71	15.68		4.27	8.08		9.12	6.78	0.21	1.83	4.56	1.05	0.08
[1396] Ibarrola 1974	OCEAN ISLAND	CANARY ISLANDS / LA PALMA / TENEGUIA	PYROCLASTS OF TENEGUÕA 1	28.5	28.5	-18	-18	SAE			s_43.318ILM [1396]	BASALT, AMPHIBOLE-PYROXENE [1396]				1971		VOL	WR [1396]	44.4	3.5	15.6		3.88	8.26		9.11	6.95	0.22	1.78	4.37	1	0.29
[1396] Ibarrola 1974	OCEAN ISLAND	CANARY ISLANDS / LA PALMA / TENEGUIA	LAVAFLOW OF TENEGUÕA 1	28.5	28.5	-18	-18	SAE			s_44.161ILM [1396]	BASALT, AMPHIBOLE-PYROXENE [1396]				1971		VOL	WR [1396]	44	3.97	15.27		5.24	7.53		9.53	7.17	0.23	1.77	4.18	0.92	0.3
[1396] Ibarrola 1974	OCEAN ISLAND	CANARY ISLANDS / LA PALMA / TENEGUIA	LAVAFLOW OF TENEGUÕA 1	28.5	28.5	-18	-18	SAE			s_43.319ILM [1396]	BASALT, AMPHIBOLE-PYROXENE [1396]				1971		VOL	WR [1396]	44.3	3.52	15.7		4.52	7.74		9.13	7.06	0.25	1.81	4.45	1.02	0.14
[1396] Ibarrola 1974	OCEAN ISLAND	CANARY ISLANDS / LA PALMA / TENEGUIA	LAVAFLOW OF TENEGUÕA 1	28.5	28.5	-18	-18	SAE			s_43.323ILM [1396]	BASALT, AMPHIBOLE-PYROXENE [1396]				1971		VOL	WR [1396]	44.4	3.39	15.68		4.51	7.82		9.16	7.14	0.21	1.83	4.52	1.03	0.13
[1396] Ibarrola 1974	OCEAN ISLAND	CANARY ISLANDS / LA PALMA / TENEGUIA	LAVAFLOW OF TENEGUÕA 1	28.5	28.5	-18	-18	SAE			s_44.136ILM [1396]	BASALT, AMPHIBOLE-PYROXENE [1396]				1971		VOL	WR [1396]	44.7	3.61	15.22		4.26	8.33		9.52	7.01	0.22	1.72	4.14	0.94	0.23
[1396] Ibarrola 1974	OCEAN ISLAND	CANARY ISLANDS / LA PALMA / TENEGUIA	BOMB OF TENEGUÕA 3	28.5	28.5	-18	-18	SAE			s_44.141ILM [1396]	BASALT, AMPHIBOLE-PYROXENE [1396]				1971		VOL	WR [1396]	44.3	3.57	15.09		4.79	7.53		9.08	7.53	0.21	1.81	4.29	1.02	0.77
[1396] Ibarrola 1974	OCEAN ISLAND	CANARY ISLANDS / LA PALMA / TENEGUIA	LAVAFLOW OF TENEGUÕA 1	28.5	28.5	-18	-18	SAE			s_44.168ILM [1396]	BASALT, AMPHIBOLE-PYROXENE [1396]				1971		VOL	WR [1396]	44.9	3.58	15.01		4.65	7.75		9.44	7.27	0.22	1.74	4.14	0.91	0.31
[1396] Ibarrola 1974	OCEAN ISLAND	CANARY ISLANDS / LA PALMA / TENEGUIA	LAVAFLOW OF TENEGUÕA 1	28.5	28.5	-18	-18	SAE			s_44.171ILM [1396]	BASALT, AMPHIBOLE-PYROXENE [1396]				1971		VOL	WR [1396]	45.2	3.49	16.2		3.02	8.17		8.57	7.1	0.22	1.9	4.5	1.02	0.3
[1396] Ibarrola 1974	OCEAN ISLAND	CANARY ISLANDS / LA PALMA / TENEGUIA	BOMB OF TENEGUÕA 5	28.5	28.5	-18	-18	SAE			s_44.145ILM [1396]	BASALT, AMPHIBOLE-PYROXENE [1396]				1971		VOL	WR [1396]	44.7	3.52	15.22		3.95	8.28		9.19	7.49	0.21	1.81	4.23	0.93	0.16
[1396] Ibarrola 1974	OCEAN ISLAND	CANARY ISLANDS / LA PALMA / TENEGUIA	LAVAFLOW OF TENEGUÕA 1	28.5	28.5	-18	-18	SAE			s_44.184ILM [1396]	BASALT, AMPHIBOLE-PYROXENE [1396]				1971		VOL	WR [1396]	44.3	3.88	15.09		4.31	8.55		9.52	7.63	0.22	1.68	3.99	0.89	0.04
[1396] Ibarrola 1974	OCEAN ISLAND	CANARY ISLANDS / LA PALMA / TENEGUIA	LAVAFLOW OF TENEGUÕA 1	28.5	28.5	-18	-18	SAE			s_44.182ILM [1396]	BASALT, AMPHIBOLE-PYROXENE [1396]				1971		VOL	WR [1396]	44.5	3.86	15.04		4.45	8.11		9.36	7.13	0.22	1.83	4.38	0.92	0.16											150		60	70	100
[1396] Ibarrola 1974	OCEAN ISLAND	CANARY ISLANDS / LA PALMA / TENEGUIA	TENEGUÕA 5	28.5	28.5	-18	-18	SAE			s_T-60-FILM [1396]	BASALT [1396]				1971		VOL	WR [1396]	42.3	3.75	14.32		4.83	8.85		10.3	8.8	0.22	1.59	4.02	0.88	0.1
[1396] Ibarrola 1974	OCEAN ISLAND	CANARY ISLANDS / LA PALMA / TENEGUIA	TENEGUÕA 1	28.5	28.5	-18	-18	SAE			s_T-61-FILM [1396]	BASALT [1396]				1971		VOL	WR [1396]	43.1	3.9	14.32		4.2	9.07		10.13	8.39	0.22	1.56	3.91	0.9	0.14
[1396] Ibarrola 1974	OCEAN ISLAND	CANARY ISLANDS / LA PALMA / TENEGUIA	LAVAFLOW OF TENEGUÕA 4	28.5	28.5	-18	-18	SAE			s_44.185ILM [1396]	BASALT, OLIVINE-PYROXENE [1396]				1971		VOL	WR [1396]	43.2	3.9	13.99		4.73	8.85		10.07	8.7	0.22	1.5	3.71	0.89	0.17
[1396] Ibarrola 1974	OCEAN ISLAND	CANARY ISLANDS / LA PALMA / TENEGUIA	BOMB OF TENEGUÕA 4	28.5	28.5	-18	-18	SAE			s_44.189ILM [1396]	BASALT, OLIVINE-PYROXENE [1396]				1971		VOL	WR [1396]	43.5	3.67	13.55		3.39	9.65		10.19	9.57	0.21	1.42	3.53	0.93	0.16
[1396] Ibarrola 1974	OCEAN ISLAND	CANARY ISLANDS / LA PALMA / TENEGUIA	LAVAFLOW OF TENEGUÕA 4	28.5	28.5	-18	-18	SAE			s_44.199ILM [1396]	BASALT, OLIVINE-PYROXENE [1396]				1971		VOL	WR [1396]	43.3	3.65	13.68		3.49	9.7		10.3	9.45	0.21	1.45	3.56	0.9	0.14
[1396] Ibarrola 1974	OCEAN ISLAND	CANARY ISLANDS / LA PALMA / TENEGUIA	LAVAFLOW OF TENEGUÕA 5	28.5	28.5	-18	-18	SAE			s_44.147ILM [1396]	BASALT, OLIVINE-PYROXENE [1396]				1971		VOL	WR [1396]	43.4	3.6	13.3		3.28	10.15		10.15	9.75	0.22	1.4	3.45	0.88	0.14
[1396] Ibarrola 1974	OCEAN ISLAND	CANARY ISLANDS / LA PALMA / TENEGUIA	LAVAFLOW OF TENEGUÕA 5	28.5	28.5	-18	-18	SAE			s_44.192ILM [1396]	BASALT, OLIVINE-PYROXENE [1396]				1971		VOL	WR [1396]	43.2	3.65	13.3		3.54	9.83		10.34	9.49	0.21	1.42	3.51	0.9	0.27
[1396] Ibarrola 1974	OCEAN ISLAND	CANARY ISLANDS / LA PALMA / TENEGUIA	BOMB OF TENEGUÕA 5	28.5	28.5	-18	-18	SAE			s_44.197ILM [1396]	BASALT, OLIVINE-PYROXENE [1396]				1971		VOL	WR [1396]	43.3	3.76	14.12		3.64	9.88		10.19	8.8	0.22	1.4	3.46	0.89	0.47
[1396] Ibarrola 1974	OCEAN ISLAND	CANARY ISLANDS / LA PALMA / TENEGUIA	BOMB OF TENEGUÕA 5	28.5	28.5	-18	-18	SAE			s_44.195ILM [1396]	BASALT, OLIVINE [1396]				1971		VOL	WR [1396]	43.5	3.83	13.81		4.62	8.85		10.18	9.02	0.22	1.42	3.49	0.88	0.22
[1396] Ibarrola 1974	OCEAN ISLAND	CANARY ISLANDS / LA PALMA / TENEGUIA	SCORIA OF TENEGUÕA 4	28.5	28.5	-18	-18	SAE			s_44.207ILM [1396]	BASALT, OLIVINE-PYROXENE [1396]				1971		VOL	WR [1396]	43.1	2.72	13.8		3.71	9.81		10.96	8.78	0.22	1.36	3.56	0.86	0.14
[1396] Ibarrola 1974	OCEAN ISLAND	CANARY ISLANDS / LA PALMA / TENEGUIA	BOMB OF TENEGUÕA 4	28.5	28.5	-18	-18	SAE			s_44.209ILM [1396]	BASALT, OLIVINE-PYROXENE [1396]				1971		VOL	WR [1396]	43.7	3.65	13.27		3.58	9.57		10.2	9.52	0.22	1.42	3.61	0.87	0.15
[1396] Ibarrola 1974	OCEAN ISLAND	CANARY ISLANDS / LA PALMA / TENEGUIA	LAVAFLOW OF TENEGUÕA 4	28.5	28.5	-18	-18	SAE			s_44.212ILM [1396]	BASALT, OLIVINE-PYROXENE [1396]				1971		VOL	WR [1396]	43.4	3.58	13.42		4.58	8.09		10.31	9.42	0.22	1.73	3.69	0.88	0.27
[1396] Ibarrola 1974	OCEAN ISLAND	CANARY ISLANDS / LA PALMA / TENEGUIA	LAVAFLOW OF TENEGUÕA 5	28.5	28.5	-18	-18	SAE			s_44.155ILM [1396]	BASALT, OLIVINE-PYROXENE [1396]				1971		VOL	WR [1396]	43.5	3.54	12.99		3.36	9.76		10.37	10.19	0.22	1.37	3.42	0.84	0.16
[1444] fuster Comp Rend	OCEAN ISLAND	CANARY ISLANDS / LA PALMA / TENEGUIA		28.5	28.5	-18	-18	SAE			s_1 [1444]	BASALT, AMPHIBOLE [1444]				1971		VOL	WR [1444]	44.49	3.61	15.44		4.38	7.96		9.19	7.18	0.22	1.8	4.33	0.98	0.25
[1444] fuster Comp Rend	OCEAN ISLAND	CANARY ISLANDS / LA PALMA / TENEGUIA		28.5	28.5	-18	-18	SAE			s_2 [1444]	BASALT, OLIVINE [1444]				1971		VOL	WR [1444]	43.26	3.71	13.68		3.92	9.39		10.28	9.22	0.22	1.47	3.6	0.88	0.18
[19712] Weiss et al Cpx 2015	OCEAN ISLAND	CANARY ISLANDS / LA PALMA / TENEGUIA		28.5	28.5	-18	-18	SAE			s_LP1971/E [19712]	BASANITE [19712]				1971		VOL	WR [19712]	43.4	3.71	13.76	0.03			12.31	10.97	8.09	0.2	1.43	3.71	0.82
[19712] Weiss et al Cpx 2015	OCEAN ISLAND	CANARY ISLANDS / LA PALMA / TENEGUIA		28.5	28.5	-18	-18	SAE			s_LP1971/F [19712]	BASANITE [19712]				1971		VOL	WR [19712]	43.8	3.81	15.14	0.02			11.51	10.2	6.45	0.21	2.07	4.41	0.87
[19712] Weiss et al Cpx 2015	OCEAN ISLAND	CANARY ISLANDS / LA PALMA / TENEGUIA		28.5	28.5	-18	-18	SAE			s_LP1971/H [19712]	BASANITE [19712]				1971		VOL	WR [19712]	43.17	3.79	12.91	0.04			11.88	11.71	8.36	0.2	1.62	3.61	0.94
[19712] Weiss et al Cpx 2015	OCEAN ISLAND	CANARY ISLANDS / LA PALMA / TENEGUIA		28.5	28.5	-18	-18	SAE			s_LP1971/1 [19712]	BASANITE [19712]				1971		VOL	WR [19712]	44.56	3.72	15.05	0.01			11.5	10.19	6	0.2	1.77	4.39	0.93
[19712] Weiss et al Cpx 2015	OCEAN ISLAND	CANARY ISLANDS / LA PALMA / TENEGUIA		28.5	28.5	-18	-18	SAE			s_LP1971/2 [19712]	BASANITE [19712]				1971		VOL	WR [19712]	43.32	3.66	13.75	0.03			12.21	11	8.18	0.2	1.43	3.67	0.81
[19712] Weiss et al Cpx 2015	OCEAN ISLAND	CANARY ISLANDS / LA PALMA / TENEGUIA		28.5	28.5	-18	-18	SAE			s_LP1971/3 [19712]	BASANITE [19712]				1971		VOL	WR [19712]	43.46	3.76	14.95	0.02			11.59	10.27	6.55	0.21	2.06	4.31	0.88
[19712] Weiss et al Cpx 2015	OCEAN ISLAND	CANARY ISLANDS / LA PALMA / TENEGUIA		28.5	28.5	-18	-18	SAE			s_LP1971/209 [19712]	BASANITE [19712]				1971		VOL	WR [19712]	43.51	3.83	15.18	0.01			11.46	10.2	6.19	0.21	1.98	4.53	0.88
[19712] Weiss et al Cpx 2015	OCEAN ISLAND	CANARY ISLANDS / LA PALMA	HOYO NEGRO VENT	28.5	28.5	-18	-18	SAE			s_LP1949-1 [19712]	BASANITE [19712]				1949		VOL	WR [19712]	44.31	3.39	13.92	0.04			12.01	10.97	8.15	0.2	1.29	3.6	0.69
[19949][1372][4795][21412] Turner et al 2015	OCEAN ISLAND	CANARY ISLANDS / LA PALMA / CUMBRE VIEJA	DURAZNERO VENT	28.5	28.5	-18	-18	SAE	1800	1800	s_KLA1-5-07 [19949] / s_KLA1507 [1372]	NOT GIVEN [19949] / BASANITE [1372]				1949	PORPHYRITIC [19949]	VOL	WR [19949] / GL [4795]	44	3.51	13.82		3.73	8.9	13.8	10.77	8.08	0.202	1.28	3.81	0.73	0.26		0.22	0.06	0.09	0.08				20	298	309	61	133	101	127	28
[19949][4795] Turner et al 2015	OCEAN ISLAND	CANARY ISLANDS / LA PALMA	150 M SW OF DURAZNERO VENT	28.5	28.5	-18	-18	SAE			s_KLA1-5-19 [19949] / s_KLA1519 [4795]	NOT GIVEN [19949] / TEPHRITE [4795]				1949		VOL	WR [19949]	45.7	3.43	16.22				11.77	9.19	4.96	0.213	2.34	5.3	0.88	0.42					0				11	257	47	34	50	70	130	31
[19949][4795] Turner et al 2015	OCEAN ISLAND	CANARY ISLANDS / LA PALMA	LLANO DEL BANCO CRATER	28.5	28.5	-18	-18	SAE	1270	1270	s_KLA1-2-15 [19949] / s_KLA1215 [4795]	NOT GIVEN [19949] / TEPHRITE [4795]				1949		VOL	WR [19949]	45.73	3.39	16.22				11.61	9.1	4.95	0.213	2.38	5.51	0.9	0.32					0				8	237	46	28	46	63	129	31
[19949][4795] Turner et al 2015	OCEAN ISLAND	CANARY ISLANDS / LA PALMA	500 M NNW OF HOYO NEGRO CRATER	28.5	28.5	-18	-18	SAE	1270	1270	s_KLA1-5-08 [19949] / s_KLA1508 [4795]	NOT GIVEN [19949] / BASANITE [4795]				1949		VOL	WR [19949]	44.11	3.48	13.9				13.79	10.85	8.03	0.201	1.31	3.64	0.69	0.3					0.09				26.3	326	328	50	119	81	119	21
[19949][4795] Turner et al 2015	OCEAN ISLAND	CANARY ISLANDS / LA PALMA	LLANO DEL BANCO CRATER	28.5	28.5	-18	-18	SAE	1270	1270	s_KLA1-2-10 [19949] / s_KLA1210 [4795]	NOT GIVEN [19949] / BASANITE [4795]				1949		VOL	WR [19949]	44.21	3.4	13.92				13.64	10.57	8.27	0.2	1.33	3.77	0.7	0.2					0					276	325	63	139	102	121	19
[19949]Turner et al 2015	OCEAN ISLAND	CANARY ISLANDS / LA PALMA	NEAR ERUPTIVE VENT AT NAMBROQUE	28.5	28.5	-18	-18	SAE	1907	1907	s_TLP 19-2 [19949]	PHONOLITE, TEPHRI [19949]						VOL	WR [19949]	51.12	2.02	18.79				7.73	6.41	2.3	0.19	3.37	7.42	0.67										5.6	155	2	15	4	15	133	26
[19949]Turner et al 2015	OCEAN ISLAND	CANARY ISLANDS / LA PALMA	FROM VENT JUST UNDERNEATH V. DE TENEGUIA, NORTH SIDE	28.5	28.5	-18	-18	SAE	368	368	s_TLP 78-1 [19949]	BASANITE [19949]				1971		VOL	WR [19949]	43.15	3.74	14				14.06	11.04	7.67	0.19	1.45	3.84	0.87										27.5	353	220	50	98	89	126	22
[19949]Turner et al 2015	OCEAN ISLAND	CANARY ISLANDS / LA PALMA	SW FLANK OF V. DE TENEGUIA, UPPER PART OF FLOW	28.5	28.5	-18	-18	SAE	327	327	s_TLP 79-1 [19949]	BASANITE [19949]				1971		VOL	WR [19949]	43.3	3.62	14.05				14.07	11.07	7.69	0.19	1.42	3.73	0.86										25.9	313	231	47.1	99	98	111	22
[19949]Turner et al 2015	OCEAN ISLAND	CANARY ISLANDS / LA PALMA	SEASIDE ROAD, AT THE END OF THE SAME FLOW AS TLP 79/80	28.5	28.5	-18	-18	SAE	49	49	s_TLP 81-1 [19949]	BASANITE [19949]				1971		VOL	WR [19949]	43.07	3.74	14.34				14.12	10.79	7.35	0.19	1.49	4.01	0.91										23.9	304	202	45	90	89	109	23
[19949]Turner et al 2015	OCEAN ISLAND	CANARY ISLANDS / LA PALMA	SAME FLOW AS TLP 82-1, SE OF V. DE TENEGUIA	28.5	28.5	-18	-18	SAE	307	307	s_TLP 85-1 [19949]	BASANITE [19949]				1971		VOL	WR [19949]	42.88	3.76	13.91				14.27	11.09	7.68	0.19	1.43	3.87	0.93										26.8	357	212	50.8	99	90	128	22
[19949]Turner et al 2015	OCEAN ISLAND	CANARY ISLANDS / LA PALMA	AT CONTACT WITH 1677 FLOW, BY ROAD	28.5	28.5	-18	-18	SAE	120	120	s_TLP 31-1 [19949]	TEPHRITE [19949]						VOL	WR [19949]	44.96	3.51	16.04				12.87	9.59	5.26	0.19	1.88	4.71	0.98										18.8	296	35.4	37.6	34	61	133	24
[19949]Turner et al 2015	OCEAN ISLAND	CANARY ISLANDS / LA PALMA	SAME FLOW AS 5-1, UPPERMOST SEQUENCE	28.5	28.5	-18	-18	SAE	1268	1268	s_TLP 6-6 [19949]	BASANITE [19949]				1712		VOL	WR [19949]	42.93	3.67	13.31				13.65	11.52	8.39	0.19	1.67	3.74	0.93										27.5	343	349	51	121	101	114	22
[19949]Turner et al 2015	OCEAN ISLAND	CANARY ISLANDS / LA PALMA	NORTHERNMOST 1712 FLOW CLOSE TO NORTH FLANK, BY FOOT TRAIL	28.5	28.5	-18	-18	SAE	569	569	s_TLP 98-1 [19949]	BASANITE [19949]				1712		VOL	WR [19949]	43.09	3.71	13.44				13.63	11.53	8.12	0.19	1.69	3.66	0.93										27.5	354	329	49.5	110	90	122	21
[19949]Turner et al 2015	OCEAN ISLAND	CANARY ISLANDS / LA PALMA	ABOUT HALFWAY BETWEEN P.I.R.S. AND MAIN ROAD, SOUTHSIDE OF ROAD	28.5	28.5	-18	-18	SAE	921	921	s_TLP 111-1 [19949]	BASANITE [19949]				1712		VOL	WR [19949]	42.86	3.72	13.32				13.84	11.6	8.22	0.19	1.63	3.71	0.92										26.4	312	343	46.2	107	96	110	21
[19949]Turner et al 2015	OCEAN ISLAND	CANARY ISLANDS / LA PALMA	SAME FLOW AS 5-1, LOWERMOST SEQUENCE	28.5	28.5	-18	-18	SAE	1263	1263	s_TLP 6-1 [19949]	Basanite o tephrite [19949]				1712		VOL	WR [19949]	43.28	3.76	14.93				13.36	10.76	6.08	0.2	2.05	4.42	1.17										21.5	356	84	42.6	52	72	132	23
[19949]Turner et al 2015	OCEAN ISLAND	CANARY ISLANDS / LA PALMA	NEAR INTERSECTION WITH ROAD TOWARDS FARO DEFUENCALIENTE	28.5	28.5	-18	-18	SAE	91	91	s_TLP 30-1 [19949]	BASANITE [19949]				1677		VOL	WR [19949]	43.21	3.65	13.57				13.57	11.41	8.02	0.19	1.7	3.77	0.9										26	319	322	48	112	97	113	22
[19949]Turner et al 2015	OCEAN ISLAND	CANARY ISLANDS / LA PALMA	MIDWAY BETWEEN V. SAN ANTONIO AND TENEGUIA, BY ROAD	28.5	28.5	-18	-18	SAE	457	457	s_TLP 77-1 [19949]	BASANITE [19949]				1677		VOL	WR [19949]	43.29	3.7	13.61				13.41	11.74	7.84	0.19	1.67	3.66	0.88										29	362	297	48.8	105	95	124	21
[19949]Turner et al 2015	OCEAN ISLAND	CANARY ISLANDS / LA PALMA	RIM OF THE 2ND CRATER OF THE S. MARTIN SYSTEM	28.5	28.5	-18	-18	SAE	1572	1572	s_TLP 11-1 [19949]	BASANITE [19949]				1646		VOL	WR [19949]	42.91	3.71	13.2				13.55	12.25	8.15	0.19	1.54	3.64	0.87										30	352	336	49.4	112	113	121	22
[19949]Turner et al 2015	OCEAN ISLAND	CANARY ISLANDS / LA PALMA	RIM OF THE 2ND CRATER OF THE S. MARTIN SYSTEM	28.5	28.5	-18	-18	SAE	1572	1572	s_TLP 40-1 [19949]	BASANITE [19949]				1646		VOL	WR [19949]	42.93	3.69	13.18				13.56	12.25	8.06	0.19	1.59	3.65	0.9										30.4	372	318	50	111	108	123	21
[19949]Turner et al 2015	OCEAN ISLAND	CANARY ISLANDS / LA PALMA	SOUTHERNMOST CRATER OF THE S. MARTIN SYSTEM	28.5	28.5	-18	-18	SAE	1494	1494	s_TLP 43-1 [19949]	BASANITE [19949]				1646		VOL	WR [19949]	42.92	3.63	12.97				13.69	12.29	8.48	0.19	1.54	3.43	0.86										30	343	365	49.3	124	114	108	21
[19949]Turner et al 2015	OCEAN ISLAND	CANARY ISLANDS / LA PALMA	FLANK ERUPTION NEAR EL PUERTITO	28.5	28.5	-18	-18	SAE	100	100	s_TLP 76-1 [19949]	BASANITE [19949]				1646		VOL	WR [19949]	42.87	3.71	13.47				13.58	12	7.91	0.19	1.6	3.74	0.93										27.3	332	297	46.6	105	112	110	22
[19949]Turner et al 2015	OCEAN ISLAND	CANARY ISLANDS / LA PALMA	AT ROADCUT, 80 M FURTHER NORTH FROM PREVIOUS LOCATION	28.5	28.5	-18	-18	SAE	1121	1121	s_TLP 119-1 [19949]	BASANITE [19949]				1646		VOL	WR [19949]	43.12	3.7	13.41				13.47	12.2	7.79	0.19	1.58	3.64	0.9										29.3	367	299	48.1	101	104	121	21
[19949]Turner et al 2015	OCEAN ISLAND	CANARY ISLANDS / LA PALMA	CENTRAL PART OF 1480 FLOW, CLOSE TO VENT	28.5	28.5	-18	-18	SAE	1151	1151	s_TLP 58-1 [19949]	BASANITE [19949]				1480		VOL	WR [19949]	43.89	3.65	14.39				13.28	10.57	6.98	0.21	1.94	4.18	0.91										21.5	302	258	44.3	96	74	120	23
[19949]Turner et al 2015	OCEAN ISLAND	CANARY ISLANDS / LA PALMA	CENTRAL PART OF 1480 FLOW, RELATIVELY NEAR MNA COLORADA	28.5	28.5	-18	-18	SAE	883	883	s_TLP 62-1 [19949]	BASANITE [19949]				1480		VOL	WR [19949]	43.47	3.66	14.63				13.44	10.44	6.9	0.2	1.98	4.41	0.88										21.3	309	199	44.4	83	76	121	23
[19949]Turner et al 2015	OCEAN ISLAND	CANARY ISLANDS / LA PALMA	CRATER JUST NE OF BIRIGOYO	28.5	28.5	-18	-18	SAE	1647	1647	s_TLP 64-1 [19949]	BASANITE [19949]						VOL	WR [19949]	44.05	3.59	15.15				12.97	10.33	6.05	0.2	2.07	4.53	1.06										20.9	295	151	37.4	56	71	118	24
[19949]Turner et al 2015	OCEAN ISLAND	CANARY ISLANDS / LA PALMA / FUEGO	VOLCAN FUEGO	28.5	28.5	-18	-18	SAE	1227	1227	s_TLP 46-1 [19949]	PHONOTEPHRITE [19949]						VOL	WR [19949]	47.17	2.99	17.04				10.55	8.64	4.01	0.19	2.7	5.89	0.82										15.2	247	14	28	23	49	117	26
[19949]Turner et al 2015	OCEAN ISLAND	CANARY ISLANDS / LA PALMA	NEAR ERUPTIVE VENT AT NAMBROQUE	28.5	28.5	-18	-18	SAE	1907	1907	s_TLP 19-2 [19949]	PHONOLITE, TEPHRI [19949]						VOL	WR [19949]	51.12	2.02	18.79				7.73	6.41	2.3	0.19	3.37	7.42	0.67										5.6	155	2	15	4	15	133	26
[19949]Turner et al 2015	OCEAN ISLAND	CANARY ISLANDS / LA PALMA	MNA LA BARQUITA, BY ëVOLCANO TRAILí	28.5	28.5	-18	-18	SAE	1618	1618	s_TLP 15-1 [19949]	BASANITE [19949]						VOL	WR [19949]	43.67	3.64	14.8				13.21	10.37	6.64	0.2	2.01	4.44	1.02										22.9	318	228	43.2	74	79	123	24
[19949]Turner et al 2015	OCEAN ISLAND	CANARY ISLANDS / LA PALMA	NE OF LOS CHARCOS	28.5	28.5	-18	-18	SAE	1767	1767	s_TLP 17-1 [19949]	BASANITE [19949]						VOL	WR [19949]	43.99	3.28	14.54				13.04	11.06	7.39	0.2	1.69	3.92	0.89										25.1	318	283	45.6	97	86	109	21
[19949]Turner et al 2015	OCEAN ISLAND	CANARY ISLANDS / LA PALMA	CRATER SLIGHTLY SOUTH OF DURAZNERO	28.5	28.5	-18	-18	SAE	1882	1882	s_TLP 22-1 [19949]	BASANITE [19949]						VOL	WR [19949]	41.21	3.67	11.68				13.77	12.53	9.84	0.19	1.73	4.24	1.15										24.1	337	438	53.2	173	103	123	23
[19949]Turner et al 2015	OCEAN ISLAND	CANARY ISLANDS / LA PALMA	DESEADA II, 100 M SOUTH OF PEAK	28.5	28.5	-18	-18	SAE	1925	1925	s_TLP 23-1 [19949]	BASANITE [19949]						VOL	WR [19949]	41.49	3.57	11.83				13.79	12.05	9.97	0.2	1.78	4.21	1.12										23.5	324	455	53	189	97	125	23
[19949]Turner et al 2015	OCEAN ISLAND	CANARY ISLANDS / LA PALMA	CINDER CONE, UPPERMOST BLACK LAYER	28.5	28.5	-18	-18	SAE	195	195	s_TLP 32-1A [19949]	BASANITE [19949]						VOL	WR [19949]	43.53	3.72	13.67				13.39	10.94	8.13	0.19	1.77	3.74	0.9										27.2	349	241	48.3	122	69	122	22
[19949]Turner et al 2015	OCEAN ISLAND	CANARY ISLANDS / LA PALMA	CINDER CONE, YELLOW LAYER UNDERNEATH THE BLACK LAYER	28.5	28.5	-18	-18	SAE	195	195	s_TLP 32-1B [19949]	BASANITE [19949]						VOL	WR [19949]	43.59	3.79	14.35				13.31	10.42	7.27	0.19	1.92	4.18	0.97										24.2	353	198	47	106	72	128	23
[19949]Turner et al 2015	OCEAN ISLAND	CANARY ISLANDS / LA PALMA	WEST OF CABRITO	28.5	28.5	-18	-18	SAE	1761	1761	s_TLP 36-1 [19949]	BASANITE [19949]						VOL	WR [19949]	43.01	3.4	13.78				13.56	11.26	8.6	0.2	1.52	3.65	1.03										25	323	310	49.6	131	81	118	20
[19949]Turner et al 2015	OCEAN ISLAND	CANARY ISLANDS / LA PALMA	NORTH OF MNA CABRERA	28.5	28.5	-18	-18	SAE	1643	1643	s_TLP 37-1 [19949]	BASANITE [19949]						VOL	WR [19949]	43.8	3.55	15.41				12.88	10.02	6.31	0.2	2.1	4.73	1										20.4	327	131	42.1	65	55	133	23
[19949]Turner et al 2015	OCEAN ISLAND	CANARY ISLANDS / LA PALMA	MNA CABRERA	28.5	28.5	-18	-18	SAE	1630	1630	s_TLP 38-1 [19949]	BASANITE [19949]						VOL	WR [19949]	43.87	3.51	15.23				12.96	10.01	6.49	0.2	2.07	4.7	0.96										20	297	136	41.3	69	58	121	24
[19949]Turner et al 2015	OCEAN ISLAND	CANARY ISLANDS / LA PALMA	MNA PELADA	28.5	28.5	-18	-18	SAE	1390	1390	s_TLP 44-1 [19949]	BASANITE [19949]						VOL	WR [19949]	42.94	3.74	13.34				13.63	12.12	7.76	0.19	1.62	3.77	0.9										30.2	376	282	49.5	102	105	121	21
[19949]Turner et al 2015	OCEAN ISLAND	CANARY ISLANDS / LA PALMA	PEAK OF MNA EL CALDERO	28.5	28.5	-18	-18	SAE	1635	1635	s_TLP 70-1 [19949]	BASANITE [19949]						VOL	WR [19949]	44.6	2.98	13.18				12.43	11.19	9.47	0.19	1.61	3.67	0.69										27.3	272	613	46.6	181	98	99	19
[19949]Turner et al 2015	OCEAN ISLAND	CANARY ISLANDS / LA PALMA	SE OF MNA DE LOS P…REZ	28.5	28.5	-18	-18	SAE	1050	1050	s_TLP 9-1 [19949]	TEPHRITE [19949]						VOL	WR [19949]	47.44	2.93	17.08				10.42	8.53	3.95	0.2	2.71	5.92	0.82										15.1	255	12	27	20	42	140	25
[19949]Turner et al 2015	OCEAN ISLAND	CANARY ISLANDS / LA PALMA	EAST OF MNA NEGRA	28.5	28.5	-18	-18	SAE	1830	1830	s_TLP 34-1 [19949]	TEPHRITE [19949]						VOL	WR [19949]	46.16	3.02	16.71				11.38	8.83	4.62	0.2	2.52	5.56	0.99										15.5	257	33	32	35	61	129	27
[19949]Turner et al 2015	OCEAN ISLAND	CANARY ISLANDS / LA PALMA	MNA DE TRIANA, NORTH SIDE OF HORSESHOE-SHAPED CONE	28.5	28.5	-18	-18	SAE	311	311	s_TLP 108-1 [19949]	TEPHRITE [19949]						VOL	WR [19949]	42.97	3.91	15.17				13.65	10.69	5.56	0.21	2.1	4.21	1.54										17.2	273	8	36	22	52	123	23
[19949]Turner et al 2015	OCEAN ISLAND	CANARY ISLANDS / LA PALMA	MNA LOS RIVEROS, NEAR PEAK	28.5	28.5	-18	-18	SAE	853	853	s_TLP 126-1 [19949]	TEPHRITE [19949]						VOL	WR [19949]	45.02	3.27	16.4				12.12	9.56	4.96	0.21	2.24	5.16	1.06										16.7	250	28	31	28	51	122	25
[19949]Turner et al 2015	OCEAN ISLAND	CANARY ISLANDS / LA PALMA	WEST FLANK OF BIRIGOYO, ON ëVOLCANO TRAILí	28.5	28.5	-18	-18	SAE	1632	1632	s_TLP 13-1 [19949]	PHONOTEPHRITE [19949]						VOL	WR [19949]	50.2	2.2	18.59				8.4	6.84	2.53	0.19	3.22	7.11	0.73										7.2	177	3	18	6	22	125	28
[19949]Turner et al 2015	OCEAN ISLAND	CANARY ISLANDS / LA PALMA / HOYO NEGRO CRATER	HOYO NEGRO CRATER, BURIED IN SOIL	28.5	28.5	-18	-18	SAE	1869	1869	s_TLP 18-2 [19949]	TEPHRITE [19949]						VOL	WR [19949]	49.83	2.25	18.34				8.61	7.1	2.75	0.2	3.15	7.02	0.75										7.7	176	4	18	8	20	131	27
[19949]Turner et al 2015	OCEAN ISLAND	CANARY ISLANDS / LA PALMA	VENT NW OF MNA EL CALDERO	28.5	28.5	-18	-18	SAE	1596	1596	s_TLP 69-1 [19949]	TEPHRITE [19949]						VOL	WR [19949]	47.31	2.83	17.05				10.57	8.47	3.65	0.22	2.7	6.07	1.12										9.4	208	2	22	6	21	145	26
[19949]Turner et al 2015	OCEAN ISLAND	CANARY ISLANDS / LA PALMA	MNA DEL PINO, NEAR TV ANTENNA, BY DIRT ROAD	28.5	28.5	-18	-18	SAE	1000	1000	s_TLP 116-1 [19949]	TEPHRITE [19949]						VOL	WR [19949]	47.75	2.84	17.34				10.28	8.36	3.7	0.2	2.74	5.96	0.81										13.2	211	11	23	17	41	113	25
[19949]Turner et al 2015	OCEAN ISLAND	CANARY ISLANDS / LA PALMA	BY ROCKY ROAD NE OF MNA DEL PINO	28.5	28.5	-18	-18	SAE	1059	1059	s_TLP 10-1 [19949]	PHONOLITE [19949]						VOL	WR [19949]	57.5	0.71	20.58				3.75	2.81	0.81	0.16	4.69	8.79	0.2										1.7	53	3	4	2	4	119	29
[19949]Turner et al 2015	OCEAN ISLAND	CANARY ISLANDS / LA PALMA	SW OF V. DE SAN ANTONIO, BELOW ROAD	28.5	28.5	-18	-18	SAE	427	427	s_TLP 27-1 [19949]	PHONOLITE [19949]						VOL	WR [19949]	56.04	0.86	20.73				4.36	2.75	1.06	0.15	4.6	9.23	0.22										2.6	71	9	6	6	8	129	35
[19955] Barker et al	OCEAN ISLAND	CANARY ISLANDS / LA PALMA / TENEGUIA	1971 ERUPTION	28.5	28.5	-18	-18	SAE			s_LP1971-C [19955]	BASANITE, CLINOPYROXENE-OLIVINE [19955]				1971	HIGHLY VESICULAR, PORPHYRITIC [19955]	VOL	WR [19955]	43.15	3.74	13.77	0.034			12.56	11.06	8.27	0.2	1.42	3.53	0.87							-0.5			23.8	332	192					23.27
[19955] Barker et al	OCEAN ISLAND	CANARY ISLANDS / LA PALMA / TENEGUIA	1971 ERUPTION	28.5	28.5	-18	-18	SAE			s_LP1971-D [19955]	BASANITE, CLINOPYROXENE-OLIVINE [19955]				1971	HIGHLY VESICULAR, PORPHYRITIC [19955]	VOL	WR [19955]	42.94	3.72	13.44	0.042			12.01	11.36	8.11	0.2	1.76	3.82	0.91							-0.2			23.4	329	258					23.16
[19955] Barker et al	OCEAN ISLAND	CANARY ISLANDS / LA PALMA / TENEGUIA	1971 ERUPTION	28.5	28.5	-18	-18	SAE			s_LP1971-E [19955]	BASANITE, CLINOPYROXENE-OLIVINE [19955]				1971	HIGHLY VESICULAR, PORPHYRITIC [19955]	VOL	WR [19955]	43	3.72	13.91	0.034			12.5	11.21	8.17	0.2	1.44	3.72	0.9							-0.7			24.6	338	196					22.22
[19955] Barker et al	OCEAN ISLAND	CANARY ISLANDS / LA PALMA / TENEGUIA	1971 ERUPTION	28.5	28.5	-18	-18	SAE			s_LP1971-G [19955]	BASANITE, CLINOPYROXENE-OLIVINE [19955]				1971	HIGHLY VESICULAR, PORPHYRITIC [19955]	VOL	WR [19955]	42.94	3.73	13.27	0.046			12.07	11.43	8.57	0.2	1.7	3.64	0.89							-0.4			24.8	334	254					21.14
[19955] Barker et al	OCEAN ISLAND	CANARY ISLANDS / LA PALMA / TENEGUIA	1971 ERUPTION	28.5	28.5	-18	-18	SAE			s_LP1971-H [19955]	BASANITE, CLINOPYROXENE-OLIVINE [19955]				1971	HIGHLY VESICULAR, PORPHYRITIC [19955]	VOL	WR [19955]	42.77	3.74	13.29	0.045			11.9	11.45	8.37	0.2	1.71	3.77	0.88							0			23.6	325	251					21.84
[19955] Barker et al	OCEAN ISLAND	CANARY ISLANDS / LA PALMA / TENEGUIA	1971 ERUPTION	28.5	28.5	-18	-18	SAE			s_LP1971-I [19955]	BASANITE, CLINOPYROXENE-OLIVINE [19955]				1971	HIGHLY VESICULAR, PORPHYRITIC [19955]	VOL	WR [19955]	42.65	3.78	13.07	0.049			12.14	11.69	8.61	0.2	1.68	3.61	0.88							-0.3			24.4	331	263					20.53
[19955] Barker et al	OCEAN ISLAND	CANARY ISLANDS / LA PALMA / TENEGUIA	1971 ERUPTION	28.5	28.5	-18	-18	SAE			s_LP1971-J [19955]	BASANITE, CLINOPYROXENE-OLIVINE [19955]				1971	HIGHLY VESICULAR, PORPHYRITIC [19955]	VOL	WR [19955]	43.04	3.8	13.86	0.034			12.56	11.16	8.11	0.2	1.46	3.78	0.88							-0.8			24.5	328	185					22
[19955] Barker et al	OCEAN ISLAND	CANARY ISLANDS / LA PALMA / TENEGUIA	1971 ERUPTION	28.5	28.5	-18	-18	SAE			s_LP1971-L [19955]	BASANITE, CLINOPYROXENE-OLIVINE [19955]				1971	HIGHLY VESICULAR, PORPHYRITIC [19955]	VOL	WR [19955]	43.41	3.76	13.9	0.035			12.5	11.07	8.07	0.2	1.47	3.83	0.88							-1			24.1	329	186					22.01
[19993]Johansen et al	OCEAN ISLAND	CANARY ISLANDS / LA PALMA / CUMBRE VIEJA / AD 1585 ERUPTION		28.56	28.56	-19	-19	SAE			s_TLP 104-1 [19993]	BASANITE [19993]				1585		VOL	WR [19993]	44.31	3.69	14.18		2.51	10.04		11.15	7.51	0.2	1.72	3.87	0.82	0.13	0.03								25.6	339	275	46.1	97.2	84	124	21.9
[19993]Johansen et al	OCEAN ISLAND	CANARY ISLANDS / LA PALMA / CUMBRE VIEJA / AD 1585 ERUPTION		28.56	28.56	-19	-19	SAE			s_TLP 93-1 [19993]	BASANITE [19993]				1585		VOL	WR [19993]	44.3	3.69	14.23		2.51	10.05		11.11	7.39	0.2	1.72	3.96	0.83	0.18	0.02								24	300	284	43.3	96.3	91	110	22.3
[19993]Johansen et al	OCEAN ISLAND	CANARY ISLANDS / LA PALMA / CUMBRE VIEJA / AD 1585 ERUPTION		28.56	28.56	-19	-19	SAE			s_TLP 50-2 [19993]	BASANITE [19993]				1585		VOL	WR [19993]	44.49	3.68	14.46		2.51	10.05		11.03	7.14	0.19	1.79	3.83	0.83	0.23	0.05								24.7	313	281	44.8	93.2	90.9	117	22.9
[19993]Johansen et al	OCEAN ISLAND	CANARY ISLANDS / LA PALMA / CUMBRE VIEJA / AD 1585 ERUPTION		28.56	28.56	-19	-19	SAE			s_TLP 51-3 [19993]	TEPHRITE [19993]				1585		VOL	WR [19993]	46.83	3.22	17.11		2.13	8.5		9.05	3.93	0.21	2.53	5.62	0.88	0.26	0.03								13.5	242	10.3	28.1	17.5	38.4	120	25.3
[19993]Johansen et al	OCEAN ISLAND	CANARY ISLANDS / LA PALMA / CUMBRE VIEJA / AD 1585 ERUPTION		28.56	28.56	-19	-19	SAE			s_TLP 105-1 [19993]	TEPHRITE [19993]				1585		VOL	WR [19993]	47.13	3.12	17.3		2.04	8.16		8.76	3.85	0.21	2.64	5.89	0.89	0.29	0.02								12.2	240	6.69	25.6	16.7	31.3	138	24
[19993]Johansen et al	OCEAN ISLAND	CANARY ISLANDS / LA PALMA / CUMBRE VIEJA / AD 1585 ERUPTION		28.56	28.56	-19	-19	SAE			s_TLP 51-1 [19993]	PHONOLITE, TEPHRI [19993]				1585	Fonolita	VOL	WR [19993]	53.46	1.63	19.58		1.22	4.88		5.21	1.82	0.18	3.75	7.83	0.44	0.31	0.01								4.56	116	3.16	10.8	6.35	12.5	121	26.6
[19993]Johansen et al	OCEAN ISLAND	CANARY ISLANDS / LA PALMA / CUMBRE VIEJA / AD 1585 ERUPTION		28.56	28.56	-19	-19	SAE			s_TLP 50-4 [19993]	PHONOLITE [19993]				1585	Fonolita	VOL	WR [19993]	55.92	1.07	20.28		0.9	3.59		3.76	1.06	0.17	4.38	8.61	0.27	0.25	0.03								2.16	80.7	2.9	5.95	2.58	14.3	117	28.3
[19993]Johansen et al	OCEAN ISLAND	CANARY ISLANDS / LA PALMA / CUMBRE VIEJA / AD 1585 ERUPTION		28.56	28.56	-19	-19	SAE			s_TLP 50-6 [19993]	PHONOLITE [19993]				1585	Fonolita	VOL	WR [19993]	55.81	1.09	20.22		0.92	3.69		3.7	1.06	0.17	4.43	8.66	0.25	0.22	0.02								2.07	80.5	2.54	5.96	2.66	9.43	120	27.6
[19993]Johansen et al	OCEAN ISLAND	CANARY ISLANDS / LA PALMA / CUMBRE VIEJA / AD 1585 ERUPTION		28.56	28.56	-19	-19	SAE			s_TLP 47-1 [19993]	PHONOLITE [19993]				1585	Fonolita	VOL	WR [19993]	55.79	1.08	20.26		0.93	3.7		3.67	1.05	0.17	4.52	8.57	0.26	0.25	0.01								2.09	83	2.71	6.08	2.74	7.17	123	28.4
[19993]Johansen et al	OCEAN ISLAND	CANARY ISLANDS / LA PALMA / CUMBRE VIEJA / AD 1585 ERUPTION		28.56	28.56	-19	-19	SAE			s_TLP 50-3 [19993]	PHONOLITE [19993]				1585	Fonolita	VOL	WR [19993]	55.98	1.06	20.23		0.91	3.65		3.63	1.03	0.17	4.46	8.63	0.25	0.17	0.04								2.13	80.9	2.85	6.14	2.42	11.3	122	28.5
[19993]Johansen et al	OCEAN ISLAND	CANARY ISLANDS / LA PALMA / CUMBRE VIEJA / AD 1585 ERUPTION		28.56	28.56	-19	-19	SAE			s_TLP 50-5 [19993]	PHONOLITE [19993]				1585	Fonolita	VOL	WR [19993]	55.94	1.05	20.32		0.9	3.61		3.53	1.01	0.17	4.53	8.69	0.24	0.24	0.02								1.99	79.1	2.23	5.81	2.24	7.34	119	28.2
[19993]Johansen et al	OCEAN ISLAND	CANARY ISLANDS / LA PALMA / CUMBRE VIEJA / AD 1585 ERUPTION		28.56	28.56	-19	-19	SAE			s_TLP 50-1 [19993]	PHONOLITE [19993]				1585	Fonolita	VOL	WR [19993]	55.89	1.07	20.58		0.92	3.67		3.99	0.92	0.17	4.2	8.35	0.24	0.23	0.02								2.32	79.1	3.27	6.11	2.57	7.75	105	29.3
[19993]Johansen et al	OCEAN ISLAND	CANARY ISLANDS / LA PALMA / CUMBRE VIEJA / AD 1585 ERUPTION		28.56	28.56	-19	-19	SAE			s_TLP 51-2 [19993]	PHONOLITE [19993]				1585	Fonolita	VOL	WR [19993]	55.99	1.05	20.64		0.91	3.62		3.83	0.84	0.17	4.25	8.44	0.24	0.26	0.01								2.17	77	2.86	6.29	2.57	7.16	107	29.3
[22897] Kurzweil et al 2019	OCEAN ISLAND	CANARY ISLANDS / LA PALMA	GENERICO	28.5	28.5	-18	-18	SAE			s_LP1 [22897]	BASALT [22897]						VOL	WR [22897]	43.6	3.78	13.9				11.97	10.5	7.29	0.21	1.87	4.15	0.87								8.48		25.7	350	294	48.2	113	79.9	138	24.5
[22897] Kurzweil et al 2019	OCEAN ISLAND	CANARY ISLANDS / LA PALMA	GENERICO	28.5	28.5	-18	-18	SAE			s_LP8 [22897]	BASALT [22897]						VOL	WR [22897]	43.4	3.84	12.9				12.51	11.6	8.63	0.2	1.62	3.6	0.86								7.26		28	337	345	51.1	127	99	123	22.9
[22897] Kurzweil et al 2019	OCEAN ISLAND	CANARY ISLANDS / LA PALMA	GENERICO	28.5	28.5	-18	-18	SAE			s_LP10 [22897]	BASALT [22897]						VOL	WR [22897]	43.2	3.87	12.9				12.24	12.3	8.19	0.21	1.52	3.65	0.86								7.44		29.6	355	325	49.8	116	109	122	23.3
[22897] Kurzweil et al 2019	OCEAN ISLAND	CANARY ISLANDS / LA PALMA	GENERICO	28.5	28.5	-18	-18	SAE			s_LP15 [22897]	BASALT [22897]						VOL	WR [22897]	45.9	3.76	14.4				11.61	10.9	6.75	0.18	1.34	3.27	0.62								6.67		28.2	335	111	45	72.6	87.6	115	23.1
[4277] Klugel 2001	OCEAN ISLAND	CANARY ISLANDS / LA PALMA		28.48	28.48	-17.856	-17.856	SAE			s_LP65C [4277]	BASANITE [4277]						VOL	GL [4277]	47.04	3.19	17.51				9.52	8.4	3.44	0.22	2.95	6.03	1.25
[4795] Klugel et al 2000	OCEAN ISLAND	CANARY ISLANDS / LA PALMA	DURAZNERO VENT, SOUTHERN CRATER RIM	28.5	28.5	-18	-18	SAE			s_KLA1502 [4795]	TEPHRITE [4795]				1949		VOL	WR [4795]	45.43	3.41	16.27				10.7	9.17	4.93	0.21	2.29	5.08	0.9	0.47					0.08					262	36	57	46	65	137	27
[4795] Klugel et al 2000	OCEAN ISLAND	CANARY ISLANDS / LA PALMA	100 M WEST OF DURAZNERO VENT	28.5	28.5	-18	-18	SAE			s_KLA1521 [4795]	NOT GIVEN [4795]				1949		VOL	WR [4795]	44.73	3.39	15.01				11.18	9.76	6.4	0.21	1.89	4.68	0.81	0.27					0					273	161	40	86	80	125	22
[4795] Klugel et al 2000	OCEAN ISLAND	CANARY ISLANDS / LA PALMA / CUMBRE VIEJA	DURAZNERO VENT	28.5	28.5	-18	-18	SAE	1800	1800	s_WHJ9224 [4795]	BASANITE [4795]				1949		VOL	WR [4795]	43.76	3.42	13.7				12.33	10.69	8.18	0.2	1.28	3.76	0.7	0.26					0					299	338	49	142	108	126	21
[4795] Klugel et al 2000	OCEAN ISLAND	CANARY ISLANDS / LA PALMA	LLANO DEL BANCO CRATER	28.5	28.5	-18	-18	SAE	1100	1100	s_KLA1203 [4795]	TEPHRITE [4795]				1949		VOL	WR [4795]	45.29	3.39	16.08				10.48	9.12	4.96	0.21	2.31	5.48	0.85	0.22					0					254	48	30	44	59	127	22
[4795] Klugel et al 2000	OCEAN ISLAND	CANARY ISLANDS / LA PALMA	LLANO DEL BANCO CRATER	28.5	28.5	-18	-18	SAE	1270	1270	s_KLA1213 [4795]	BASANITE [4795]				1949		VOL	WR [4795]	43.95	3.53	14.4				11.93	10.14	7.36	0.2	1.53	3.89	0.75	0.75					0					294	237	55	118	96	129	22
[4795] Klugel et al 2000	OCEAN ISLAND	CANARY ISLANDS / LA PALMA / CUMBRE VIEJA	150 M NW OF HOYO NEGRO CRATER	28.5	28.5	-18	-18	SAE	1270	1270	s_KLA1513 [4795]	BASANITE [4795]				1949		VOL	WR [4795]	42.42	3.4	11.77				12.21	10.64	8.03	0.19	1.39	3.06	0.69	0.53					0					305	767	60	309	116	116	16
[4795] Klugel et al 2000	OCEAN ISLAND	CANARY ISLANDS / LA PALMA	HOYO NEGRO CRATER RIM	28.5	28.5	-18	-18	SAE	1270	1270	s_KLA1516 [4795]	TEPHRITE [4795]				1949		VOL	WR [4795]	43.54	3.62	12.82				12.09	10.97	9.84	0.21	1.42	3.29	0.84	0.3					0					290	377	62	215	113	126	21
[4795] Klugel et al 2000	OCEAN ISLAND	CANARY ISLANDS / LA PALMA	RIDGE NORTH OF HOYO NEGRO CRATER	28.5	28.5	-18	-18	SAE	1270	1270	s_WHJ9254 [4795]	PHONOTEPHRITE [4795]				1949		VOL	WR [4795]	47.14	3.13	15.76				10.06	8.5	5.51	0.21	2.49	5.19	0.83	0.36					0.06					221	115	39	77	60	137	26
[4795] Klugel et al 2000	OCEAN ISLAND	CANARY ISLANDS / LA PALMA	100 M W OF HOYO NEGRO CRATER	28.5	28.5	-18	-18	SAE	1270	1270	s_KLA1509 [4795]	PHONOTEPHRITE [4795]				1949		VOL	WR [4795]	46.03	3.16	17.08				9.29	8.84	3.3	0.24	2.7	6.01	1.07	0.27					0					219	0	22	8	27	131	21
[4795] Klugel et al 2000	OCEAN ISLAND	CANARY ISLANDS / LA PALMA	200 M NNW OF HOYO NEGRO CRATER	28.5	28.5	-18	-18	SAE	1270	1270	s_HUS251921 [4795]	PHONOTEPHRITE [4795]				1949		VOL	WR [4795]	45.38	3.09	16.13				9.69	8.89	3.57	0.24	2.69	6.07	1.14	0.31					0					209	21	16	15	35	142	25
[4795] Klugel et al 2000	OCEAN ISLAND	CANARY ISLANDS / LA PALMA	HOYO NEGRO CRATER RIM	28.5	28.5	-18	-18	SAE	1270	1270	s_KLA1517 [4795]	PHONOTEPHRITE [4795]				1949		VOL	WR [4795]	45.41	3.52	15.32				10.87	9.01	6.18	0.23	2.38	4.89	0.89	0.42					0.11					257	127	51	84	71	141	26
[4795] Klugel et al 2000	OCEAN ISLAND	CANARY ISLANDS / LA PALMA	HOYO NEGRO CRATER	28.5	28.5	-18	-18	SAE	1270	1270	s_KLA1624 [4795]	BASANITE [4795]				1949		VOL	WR [4795]	42.6	3.88	12.74				12.45	11.52	8.81	0.2	1.62	3.6	0.89	0.39					0					327	349	54	150	115	121	18
[4795] Klugel et al 2000	OCEAN ISLAND	CANARY ISLANDS / LA PALMA	DURAZNERO VENT, SOUTHERN CRATER RIM	28.5	28.5	-18	-18	SAE			s_KLA1502 [4795]	TEPHRITE [4795]						VOL	GL [4795]	50.11	2.57	18.85				7.43	6.21	2.76	0.22	3.45	6.68	1.07			0.24	0.14	0.05
[4795] Klugel et al 2000	OCEAN ISLAND	CANARY ISLANDS / LA PALMA	NEAR JEDEY VILLAGE	28.5	28.5	-18	-18	SAE	1270	1270	s_KLA1613 [4795]	PHONOLITE [4795]			PREHISTORIC [4795]			VOL	WR [4795]	54.36	1.12	20.21				4.27	3.91	0.86	0.17	4.18	8.42	0.23	0.23					0.35					80	0	12	6	15	111	30
[4795][21412] Kugel et al 2000	OCEAN ISLAND	CANARY ISLANDS / LA PALMA / CUMBRE VIEJA	150 M NW OF HOYO NEGRO CRATER	28.5	28.5	-18	-18	SAE	1270	1270	s_KLA1512 [4795]	PHONOTEPHRITE [4795] / NOT GIVEN [21412]				1949		VOL	WR [4795]	48.75	2.52	17.6				8.49	7.14	3.37	0.21	2.88	5.73	0.76	0.43					0.06					182	39	39	35	56	134	30
[4795][21412] Kugel et al 2000	OCEAN ISLAND	CANARY ISLANDS / LA PALMA / CUMBRE VIEJA	150 M NW OF HOYO NEGRO CRATER	28.5	28.5	-18	-18	SAE	1270	1270	s_KLA1514 [4795]	PHONOTEPHRITE [4795] / NOT GIVEN [21412]				1949		VOL	WR [4795]	48.67	2.59	17.06				8.63	7.14	4.04	0.21	2.92	5.75	0.74	0.42					0.12					191	60	23	53	58	141	29
[4845][915] Newman et al 2000	OCEAN ISLAND	CANARY ISLANDS / LA PALMA / SAN ANTONIO		28.53	28.53	-17.8	-17.8	SAE			s_PAT2-BAS [4845]	BASALT, ALKALINE [4845]				1677	GRANULAR [4845]	VOL	WR [4845]	44.28	3.64	13.11				11.8	11.37	8.26	0.19	1.76	3.83	0.89										26.8	317	411	49	109	97	131
[6665] Lundstrom et al 2003	OCEAN ISLAND	CANARY ISLANDS / LA PALMA / CUMBRE VIEJA	NEAR HOYO NEGRO	28.5	28.5	-18	-18	SAE			s_LP261925A [6665]	BASALT, OLIVINE [6665]	5000 [6665]	5000 [6665]				VOL	WR [6665]	43.89	3.48	11.66				12.38	11.13	12.06	0.2	1.28	3.21	0.7	0.19	0.04								28	315	726		299	100	105	14
[6665] Lundstrom et al 2003	OCEAN ISLAND	CANARY ISLANDS / LA PALMA / CUMBRE VIEJA	ALONG CUMBRE VIEJA RIFT SYSTEM	28.6422	28.6422	-18.155	-18.155	SAE			s_LP124793.1 [6665]	BASANITE [6665]				1949		VOL	WR [6665]	46.5	3.48	16.2				10.76	9.2	5.32	0.21	2.33	5.09	0.9	0.68	0.1								11	267	71		47	61	143	20
[6665] Lundstrom et al 2003	OCEAN ISLAND	CANARY ISLANDS / LA PALMA / CUMBRE VIEJA	ALONG CUMBRE VIEJA RIFT SYSTEM	28.6422	28.6422	-18.155	-18.155	SAE			s_LP43E [6665]	BASANITE [6665]				1646		VOL	WR [6665]	43.45	3.83	13.34				12.3	12.43	8.38	0.2	1.57	3.6	0.89	0	0
[6665] Lundstrom et al 2003	OCEAN ISLAND	CANARY ISLANDS / LA PALMA / CUMBRE VIEJA	NEAR HOYO NEGRO	28.5	28.5	-18	-18	SAE			s_LP261925A [6665]	BASALT, OLIVINE [6665]	5000 [6665]	5000 [6665]				VOL	WR [6665]	43.89	3.48	11.66				12.38	11.13	12.06	0.2	1.28	3.21	0.7	0.19	0.04								28	315	726		299	100	105	14
[6665][1211][15508] Lundstrom et al 2003	OCEAN ISLAND	CANARY ISLANDS / LA PALMA	PUNTA BLANCO	28.5175	28.5175	-18.1656	-18.1656	SAE			s_ELP7 [6665]	BASANITE [6665] / NOT GIVEN [15508]	10000 [6665]	10000 [6665] / 100000 [15508]	HOLOCENE [1211]			VOL	WR [6665]	43.29	3.88	13.2				12.42	11.71	9.31	0.2	1.38	3.74	0.85	0.23	0.04						7.2		29	351	362	60	168	100	116	18
[6665][1211][15508] Lundstrom et al 2003	OCEAN ISLAND	CANARY ISLANDS / LA PALMA / CUMBRE VIEJA	ALONG CUMBRE VIEJA RIFT SYSTEM	28.6422	28.6422	-18.155	-18.155	SAE			s_LP71-7L [6665]	BASANITE [6665] / NOT GIVEN [15508]		100000 [15508]		1971		VOL	WR [6665]	43.83	3.88	13.89				12.72	11.12	8.24	0.21	1.41	3.8	0.88	0.21	0.08						11		24	303	224	48	121	91	120	20
[6665][1211][15508] Lundstrom et al 2003	OCEAN ISLAND	CANARY ISLANDS / LA PALMA / CUMBRE VIEJA	ALONG CUMBRE VIEJA RIFT SYSTEM	28.6422	28.6422	-18.155	-18.155	SAE			s_ELP1 [6665]	BASANITE [6665] / NOT GIVEN [15508]		100000 [15508]		1480		VOL	WR [6665]	44.17	3.88	14.25				12.12	10.55	7.59	0.22	1.96	4.38	0.86	0.18	0.03						9.3		16	315	239	53	113	83	134	19
[6665][1211][15508] Lundstrom et al 2003	OCEAN ISLAND	CANARY ISLANDS / LA PALMA	PUNTA BLANCO	28.5175	28.5175	-18.1656	-18.1656	SAE			s_ELP7 [6665]	BASANITE [6665] / NOT GIVEN [15508]	10000 [6665]	10000 [6665] / 100000 [15508]	HOLOCENE [1211]			VOL	WR [6665]	43.29	3.88	13.2				12.42	11.71	9.31	0.2	1.38	3.74	0.85	0.23	0.04						7.2		29	351	362	60	168	100	116	18
[6665][15508] Lundstrom et al 2003	OCEAN ISLAND	CANARY ISLANDS / LA PALMA / CUMBRE VIEJA	ALONG CUMBRE VIEJA RIFT SYSTEM	28.6422	28.6422	-18.155	-18.155	SAE			s_LP124794 [6665]	BASANITE [6665] / NOT GIVEN [15508]		100000 [15508]		1949		VOL	WR [6665]	45.12	3.43	14				12.49	10.73	8.41	0.2	1.29	3.65	0.66	0.18	0.01						5		23	300	331		131	76	133	19
[8459] Praegel et al 2006	OCEAN ISLAND	CANARY ISLANDS / LA PALMA / CUMBRE VIEJA	TIGALATE	28.55	28.55	-17.8192	-17.8192	SAE	1000	1000	s_116507 [8459]	BASANITE [8459]						VOL	WR [8459]	45.32	3.05	14.34		3.43	7.61		9.74	8.39	0.19	1.87	4.53	0.82							0.42			18.3		311		171		115
[8459] Praegel et al 2006	OCEAN ISLAND	CANARY ISLANDS / LA PALMA / CUMBRE VIEJA	TIGALATE	28.55	28.55	-17.8192	-17.8192	SAE	1000	1000	s_116508 [8459]	BASANITE [8459]						VOL	WR [8459]	44.59	3.02	13.44		5.23	6.43		10.24	9.87	0.19	1.61	3.95	0.8							0.4			19.1		406		224		112
[8459] Praegel et al 2006	OCEAN ISLAND	CANARY ISLANDS / LA PALMA / CUMBRE VIEJA	TIGALATE	28.5664	28.5664	-17.8067	-17.8067	SAE	965	965	s_116512 [8459]	BASANITE [8459]						VOL	WR [8459]	43.45	3.74	15.16		5.52	6.93		10.93	6.41	0.22	1.87	4.26	1.06							0.43			23.6		91		67		131
[8459] Praegel et al 2006	OCEAN ISLAND	CANARY ISLANDS / LA PALMA / CUMBRE VIEJA	TIGALATE	28.5587	28.5587	-17.8061	-17.8061	SAE	965	965	s_116515 [8459]	BASANITE [8459]						VOL	WR [8459]	42.82	3.54	13.45		4.45	7.84		11	8.16	0.22	2.05	5	1.16							0.38			22.6		285		106		140
[8459] Praegel et al 2006	OCEAN ISLAND	CANARY ISLANDS / LA PALMA / CUMBRE VIEJA	TIGALATE	28.5587	28.5587	-17.8061	-17.8061	SAE	965	965	s_116516 [8459]	BASANITE [8459]						VOL	WR [8459]	42.39	3.52	12.88		4.28	8.07		11.06	8.55	0.22	1.88	4.18	1.14							0.51			23.5		342		128		141
[8459] Praegel et al 2006	OCEAN ISLAND	CANARY ISLANDS / LA PALMA / CUMBRE VIEJA	FUENCALIENTE	28.4589	28.4589	-17.8467	-17.8467	SAE	25	25	s_116525 [8459]	BASANITE [8459]						VOL	WR [8459]	42.2	3.73	12.04		6.04	7.09		11.62	11.48	0.19	1.14	3.11	0.75							0.42			29.2		590		263		117
[8459] Praegel et al 2006	OCEAN ISLAND	CANARY ISLANDS / LA PALMA / CUMBRE VIEJA	FUENCALIENTE	28.4589	28.4589	-17.8467	-17.8467	SAE	27	27	s_116526 [8459]	BASANITE [8459]						VOL	WR [8459]	41.86	3.8	11.78		6.07	7.41		11.36	12.05	0.19	1.13	2.94	0.7							0.43			29.7		614		291		118
[8459] Praegel et al 2006	OCEAN ISLAND	CANARY ISLANDS / LA PALMA / CUMBRE VIEJA	FUENCALIENTE	28.4589	28.4589	-17.8467	-17.8467	SAE	29	29	s_116527 [8459]	BASANITE [8459]						VOL	WR [8459]	42.04	4.43	12.12		5.99	7.36		11.49	10.65	0.18	1.2	3.07	0.63							0.43			28		501		228		121
[8459] Praegel et al 2006	OCEAN ISLAND	CANARY ISLANDS / LA PALMA / CUMBRE VIEJA	FUENCALIENTE	28.4589	28.4589	-17.8467	-17.8467	SAE	30	30	s_116528 [8459]	BASANITE [8459]						VOL	WR [8459]	41.83	4.32	11.87		6.4	7.44		11.2	11.31	0.18	1.17	3.01	0.6							0.47			28.1		536		263		123
[8459] Praegel et al 2006	OCEAN ISLAND	CANARY ISLANDS / LA PALMA / CUMBRE VIEJA	FUENCALIENTE	28.4589	28.4589	-17.8467	-17.8467	SAE	33	33	s_116529 [8459]	BASANITE [8459]						VOL	WR [8459]	41.47	4.4	11.69		6.75	6.94		10.96	11.66	0.18	1.17	3.08	0.61							0.54			26.8		520		267		122
[8459] Praegel et al 2006	OCEAN ISLAND	CANARY ISLANDS / LA PALMA / CUMBRE VIEJA	FUENCALIENTE	28.4589	28.4589	-17.8467	-17.8467	SAE	38	38	s_116530 [8459]	BASANITE [8459]						VOL	WR [8459]	41.12	4.65	11.55		5.61	8.39		10.56	11.6	0.18	1.29	3.1	0.53							0.8			26.8		516		267		128
[8459] Praegel et al 2006	OCEAN ISLAND	CANARY ISLANDS / LA PALMA / CUMBRE VIEJA	FUENCALIENTE	28.4575	28.4575	-17.8467	-17.8467	SAE	50	50	s_116538 [8459]	BASANITE [8459]						VOL	WR [8459]	41.47	4.68	11.86		8.79	5.52		10.72	11.16	0.18	1.32	3.17	0.58							0.62			26.9		500		254		137
[8459] Praegel et al 2006	OCEAN ISLAND	CANARY ISLANDS / LA PALMA / CUMBRE VIEJA	FUENCALIENTE	28.4575	28.4575	-17.8464	-17.8464	SAE	54	54	s_116531 [8459]	BASANITE [8459]						VOL	WR [8459]	42.72	3.81	14.4		8.18	4.59		10.85	7.31	0.21	1.6	4.13	1.31							0.49			21		177		91		128
[8459] Praegel et al 2006	OCEAN ISLAND	CANARY ISLANDS / LA PALMA / CUMBRE VIEJA	FUENCALIENTE	28.4575	28.4575	-17.8464	-17.8464	SAE	56	56	s_116532 [8459]	BASANITE [8459]						VOL	WR [8459]	42.46	3.87	14.44		7.7	5.16		10.81	7.26	0.21	1.69	4.04	1.32							0.48			20.8		178		93		132
[8459] Praegel et al 2006	OCEAN ISLAND	CANARY ISLANDS / LA PALMA / CUMBRE VIEJA	FUENCALIENTE	28.4572	28.4572	-17.8461	-17.8461	SAE	57	57	s_116533 [8459]	BASANITE [8459]						VOL	WR [8459]	42.5	3.87	14.45		7.57	5.15		10.77	7.17	0.21	1.66	4.05	1.35							0.45			20		172		87		131
[8459] Praegel et al 2006	OCEAN ISLAND	CANARY ISLANDS / LA PALMA / CUMBRE VIEJA	FUENCALIENTE	28.4572	28.4572	-17.8461	-17.8461	SAE	58	58	s_116534 [8459]	BASANITE [8459]						VOL	WR [8459]	42.71	3.89	14.51		5.38	7.37		10.78	7.17	0.21	1.26	4.4	1.32							0.58			21		169		87		128
[8459] Praegel et al 2006	OCEAN ISLAND	CANARY ISLANDS / LA PALMA / CUMBRE VIEJA	FUENCALIENTE	28.4569	28.4569	-17.845	-17.845	SAE	66	66	s_116535 [8459]	BASANITE [8459]						VOL	WR [8459]	42.88	3.92	15.1		4.11	8.16		10.67	6.04	0.22	1.31	5.04	1.24							0.61			20.9		52		49		137
[8459] Praegel et al 2006	OCEAN ISLAND	CANARY ISLANDS / LA PALMA / CUMBRE VIEJA	FUENCALIENTE	28.4572	28.4572	-17.8444	-17.8444	SAE	71	71	s_116536 [8459]	BASANITE [8459]						VOL	WR [8459]	44.99	3.37	15.41		2.89	8.44		10.05	6.76	0.2	1.89	4.63	0.79							0.47			22.4		192		84		121
[8459] Praegel et al 2006	OCEAN ISLAND	CANARY ISLANDS / LA PALMA / CUMBRE VIEJA	FUENCALIENTE	28.4622	28.4622	-17.8511	-17.8511	SAE	65	65	s_116545 [8459]	BASANITE [8459]						VOL	WR [8459]	41.29	4.65	11.81		4.61	9.48		10.04	11.45	0.18	1.44	3.14	0.49							1.08			24.4		475		272		142
[8459] Praegel et al 2006	OCEAN ISLAND	CANARY ISLANDS / LA PALMA / CUMBRE VIEJA	MONTE DE LUNA	28.5319	28.5319	-17.7969	-17.7969	SAE	180	180	s_116504 [8459]	PHONOTEPHRITE [8459]						VOL	WR [8459]	49.81	2.81	17.09		3.5	6.06		7.18	3.97	0.19	2.09	5.45	1.08							0.31			9.4		7		6		131
[8459] Praegel et al 2006	OCEAN ISLAND	CANARY ISLANDS / LA PALMA / CUMBRE VIEJA	MONTE DE LUNA	28.5314	28.5314	-17.7986	-17.7986	SAE	245	245	s_116506 [8459]	BASANITE [8459]						VOL	WR [8459]	42.93	3.65	13.62		3.72	8.03		11.58	8.37	0.2	1.82	3.96	0.87							0.5			24		309		126		116
[8459] Praegel et al 2006	OCEAN ISLAND	CANARY ISLANDS / LA PALMA / CUMBRE VIEJA	PINO DE VIRGEN	28.5008	28.5008	-17.8389	-17.8389	SAE	990	990	s_116520 [8459]	BASANITE [8459]						VOL	WR [8459]	43.73	3.73	13.98		3.64	8.38		10.65	8.39	0.21	1.83	3.89	0.97							0.46			21.9		287		123		132
[8459] Praegel et al 2006	OCEAN ISLAND	CANARY ISLANDS / LA PALMA / CUMBRE VIEJA	MONTE DE LUNA	28.5294	28.5294	-17.8167	-17.8167	SAE	740	740	s_116548 [8459]	PHONOLITE, TEPHRI [8459]						VOL	WR [8459]	53.91	1.55	20.07		3.13	2.16		4.88	1.15	0.19	3.62	8.22	0.3							0.34			2.5		2		2		106
[8459] Praegel et al 2006	OCEAN ISLAND	CANARY ISLANDS / LA PALMA / CUMBRE VIEJA	ROQUE NIQUIAMO	28.5947	28.5947	-17.8117	-17.8117	SAE	1250	1250	s_116523 [8459]	PHONOLITE, TEPHRI [8459]						VOL	WR [8459]	54.07	1.27	19.55		2.57	2.4		3.8	1.4	0.18	4.03	2.84	0.33							0.64			5.7		8		5		111
[8459] Praegel et al 2006	OCEAN ISLAND	CANARY ISLANDS / LA PALMA / CUMBRE VIEJA	ROQUE DE TENEGUIA	28.4808	28.4808	-17.8561	-17.8561	SAE	431	431	s_116501 [8459]	PHONOLITE [8459]						VOL	WR [8459]	55.11	0.88	20.46		2.54	1.39		2.88	1.02	0.16	4.61	9.48	0.23							0.55			3.1		8		3		108
[8459] Praegel et al 2006	OCEAN ISLAND	CANARY ISLANDS / LA PALMA / CUMBRE VIEJA	ROQUE DE TENEGUIA	28.4736	28.4736	-17.8578	-17.8578	SAE	250	250	s_116547 [8459]	PHONOLITE, TEPHRI [8459]						VOL	WR [8459]	54.7	0.93	20.31		3.69	0.69		2.92	1.16	0.16	4.51	9.51	0.25							0.49			4.1		13		8		115
[8459] Praegel et al 2006	OCEAN ISLAND	CANARY ISLANDS / LA PALMA / CUMBRE VIEJA	DONA MARIA	28.5675	28.5675	-17.8711	-17.8711	SAE	710	710	s_116543 [8459]	PHONOLITE, TEPHRI [8459]						VOL	WR [8459]	54.85	1.15	20.36		2.45	2.21		4.46	0.96	0.21	3.68	8.48	0.26							0.31			2.2		1		2		114
[854] Vannucci et al 1998	OCEAN ISLAND	CANARY ISLANDS / LA PALMA		28.5	28.5	-18	-18	SAE			s_HOST [854]	BASALT [854]						VOL	WR [854]	44.28	3.64	13.11				11.8	11.37	8.26	0.19	1.76	3.83	0.89
[8655] Klugel et al 2005	OCEAN ISLAND	CANARY ISLANDS / LA PALMA	TENEGUÕA (1971 ERUPTION), LA PALMA	28.45	28.466	-17.835	-17.85	SAE	370	370	s_KLA1690 [8655]	BASANITE [8655]				1971		VOL	GL [8655]	44.6	4.34	15.3				12.4	10.9	4.42	0.22	1.75	4.53	0.85
[8655] Klugel et al 2005	OCEAN ISLAND	CANARY ISLANDS / LA PALMA	M—A. NEGRA (1712 ERUPTION), LA PALMA	28.55	28.565	-17.8333	-17.845	SAE	1750	1750	s_KLA1653 [8655]	BASANITE [8655]				1712		VOL	GL [8655]	47.7	3.28	17.5				9.97	8.03	3.35	0.23	3.02	5.86	0.94
[8655] Klugel et al 2005	OCEAN ISLAND	CANARY ISLANDS / LA PALMA / JEDEY	VOLCAN JEDEY (1585 ERUPTION), LA PALMA	28.5667	28.58	-17.875	-17.8833	SAE	760	760	s_KLA1620 [8655]	BASANITE [8655]				1585		VOL	GL [8655]	48.6	3.28	17.2				9.51	7.87	3.47	0.24	2.97	5.54	0.92
[874]Schmincke 1982	OCEAN ISLAND	CANARY ISLANDS / LA PALMA	LA MANCHA	28.5	28.5	-18	-18	SAE			s_124793 [874]	HAWAIITE [874]						VOL	WR [874]	45.6	3.31	16		4.16	6.72		9.17	5.18	0.21	2.29	5.1	0.87		0.03										73	40	54	68	116
[874]Schmincke 1982	OCEAN ISLAND	CANARY ISLANDS / LA PALMA	LA MANCHA	28.5	28.5	-18	-18	SAE			s_124794 [874]	BASALT, ALKALINE [874]					PHYRIC [874]	VOL	WR [874]	44.6	3.26	13.7		2.8	9.65		10.6	9.1	0.2	1.27	3.68	0.65		0.03										340	68	159	110	111
[899] Sigmarsson et al 1992	OCEAN ISLAND	CANARY ISLANDS / LA PALMA / SAN JUAN		28.5	28.5	-18	-18	SAE			s_CLP45 [899]	BASANITE [899]				1949		VOL	WR [899]	45.1								8.61
[899] Sigmarsson et al 1992	OCEAN ISLAND	CANARY ISLANDS / LA PALMA / SAN JUAN		28.5	28.5	-18	-18	SAE			s_CLP22 [899]	TEPHRITE [899]				1949		VOL	WR [899]	44.7								7.89
[899] Sigmarsson et al 1992	OCEAN ISLAND	CANARY ISLANDS / LA PALMA / SAN JUAN		28.5	28.5	-18	-18	SAE			s_CLP32 [899]	TEPHRITE [899]				1949		VOL	WR [899]	45.1								6.88
[899] Sigmarsson et al 1992	OCEAN ISLAND	CANARY ISLANDS / LA PALMA / SAN JUAN		28.5	28.5	-18	-18	SAE			s_CLP19 [899]	PHONOLITE [899]				1949	Fonolita	VOL	WR [899]	46.4								5.26
[941] NEUMANN ET AL 1997	OCEAN ISLAND	CANARY ISLANDS / LA PALMA / SAN ANTONIO		28.53	28.53	-17.8	-17.8	SAE			s_PAT2 [941]	BASALT [941]				1677		VOL	WR [941]	44.28	3.64	13.11				11.8	11.37	8.26	0.19	1.76	3.83	0.89
Day et al 2010 Geoch. Cosm. Act. 74	OCEAN ISLAND	CANARY ISLANDS / LA PALMA	1971								JMDDLP23	Basanite				1971		VOL	WR	44.3587	3.83285	14.007		13.0036			11.027	8.00684	0.199669	1.789	4.21413	0.860886							-0.33963			25.557	309.703	292.25	47.7848	129.286	89.7248	125.021	33.7691
Day et al 2010 Geoch. Cosm. Act. 74	OCEAN ISLAND	CANARY ISLANDS / LA PALMA	1949								JMDDLP15	Basanite				1949		VOL	WR	43.2274	3.7576	12.4652		13.3269			10.9622	10.5413	0.189383	1.58821	3.37683	0.758534							-0.202591			27.2251	321.084	619.634	57.5145	260.106	121.955	123.031	20.3448
Day et al 2010 Geoch. Cosm. Act. 74	OCEAN ISLAND	CANARY ISLANDS / LA PALMA	1949								JMDDLP18	Basanite				1949		VOL	WR	44.9452	3.50615	14.2563		13.5813			10.7804	8.21123	0.196465	1.33193	3.79832	0.717349							-0.755595			25.8874	298.473	350.113	51.6439	149.95	99.1733	140.372	22.4398
Day et al 2010 Geoch. Cosm. Act. 74	OCEAN ISLAND	CANARY ISLANDS / LA PALMA	1712								JMDDLP16	Basanite				1712		VOL	WR	43.5163	3.89758	13.089		13.6315			11.6927	9.0006	0.199902	1.5741	3.66654	0.891019							-0.456338			28.5854	329.651	352.412	53.0106	149.443	106.621	127.158	20.2252
Day et al 2010 Geoch. Cosm. Act. 74	OCEAN ISLAND	CANARY ISLANDS / LA PALMA	1677								JMDDLP24	Basanite				1677		VOL	WR	43.3658	3.93047	13.2792		13.6812			11.6406	8.58471	0.203057	1.70387	3.69926	0.901696							-0.525917			27.7561	327.647	352.482	52.0914	148.582	102.753	131.773	21.9139
Day et al 2010 Geoch. Cosm. Act. 74	OCEAN ISLAND	CANARY ISLANDS / LA PALMA	1646								JMDDLP25	Basanite				1646		VOL	WR	42.8357	4.0394	13.0728		13.4345			12.2689	8.26972	0.20398	1.60471	3.78819	0.881232							-0.482171			31.4064	337.09	334.227	50.4448	138.334	108.525	123.71	21.7097
Day et al 2010 Geoch. Cosm. Act. 74	OCEAN ISLAND	CANARY ISLANDS / LA PALMA	1585								JMDDLP17	Basanite				1585		VOL	WR	44.0526	3.96825	13.8939		13.2208			10.9001	7.87622	0.205947	1.78621	3.94815	0.790635							-0.462763			25.4698	313.985	290.067	47.9865	121.21	93.1981	132.466	21.1232
Day et al 2010 Geoch. Cosm. Act. 74	OCEAN ISLAND	CANARY ISLANDS / LA PALMA	1585								JMDDLP20A	Phonolite				1585	Fon	VOL	WR	54.0354	1.21674	20.1162		4.78719			3.5505	0.937491	0.172538	4.24065	8.8563	0.256314							0.262684			4.94677	84.851	56.8718	9.68816	27.4523	14.6092	96.289	23.2764
Day et al 2010 Geoch. Cosm. Act. 74	OCEAN ISLAND	CANARY ISLANDS / LA PALMA	1585								JMDDLP20BDF	Phonolite				1585	Fon	VOL	WR	53.8035	1.20716	20.6714		4.73886			3.59156	0.83803	0.169601	4.39567	8.88911	0.234449							0.231616			2.85079	79.123	28.9149	7.87519	15.073	12.1852	97.3377	26.9545
Day et al 2010 Geoch. Cosm. Act. 74	OCEAN ISLAND	CANARY ISLANDS / LA PALMA	1585								JMDDLP20BLF	Phonolite				1585	Fon	VOL	WR	54.0202	1.14302	20.1371		4.751			3.55828	0.854782	0.17692	4.3902	8.94539	0.229598							0.59952			5.21765	79.029	57.6087	9.58036	27.1883	14.1913	93.6897	27.6218
Day et al 2010 Geoch. Cosm. Act. 74	OCEAN ISLAND	CANARY ISLANDS / LA PALMA	Birigoyo C Vieja								JMDDLP19	Basanite						VOL	WR	44.2993	4.03269	15.0547		13.0736			10.3281	6.86865	0.210183	2.08473	4.48524	1.03683							-0.571011			23.2545	302.526	225.082	43.368	95.191	82.6139	132.361	21.7375
GeoRoc references numbered in [square brackets] - full citation details in http://georoc.mpch-mainz.gwdg.de/georoc/
[truncated: 59 more columns]
